# Supplementary material for: A Thalamocortical Neural Mass Model of the EEG during NREM Sleep and Its Response to Auditory Stimulation
Source: PLoS Comput Biol. 2016 Sep 1;12(9):e1005022. doi: 10.1371/journal.pcbi.1005022 (PMC5008627; doi:10.1371/journal.pcbi.1005022)
Supplement: S1 Dataset — This dataset includes the experimental data used for Figs 6 and 7. Given are the time-locked averages for every subject. In Fig 6 only the sham condition was used to represent endogenous KCs/SOs, whereas Fig 7 displays the stimulation condition. For detailed information on data acquisition and processing please see the original study. (XLS) [file pcbi.1005022.s004.xls]

## Sheet: KC_Average_N2
	1	2	3	4	5	6	7	8	9	10	11	1	2	3	4	5	6	7	8	9	10	11
-1.25	5.66	-7.42	-0.76	-9.66	-4.52	0.63	-2.96	-7.42	1.79	-12.89	-7.7	-5.3	1.78	-1.84	-2.33	1.18	-1.79	0.58	0.91	3.67	-6.02	-3.66		-4.11364	-1.16545	1.67369	0.924405
-1.24	5.19	-7.94	-2.09	-9.2	-4.37	-1.12	-3.12	-7.5	0.5	-12.81	-8.13	-4.98	1.05	-2.23	-2.87	1.07	-1.98	0.54	0.17	3.87	-7.15	-3.92		-4.59909	-1.49364	1.54655	0.960227
-1.23	4.56	-8.41	-2.97	-9.26	-4.42	-2.35	-3.26	-7.7	-0.64	-12.69	-8.43	-4.77	0.66	-2.88	-3.82	1.5	-2.96	0.48	-0.38	4.05	-8.78	-4		-5.05182	-1.9	1.45492	1.07552
-1.22	3.75	-8.62	-3.18	-9.57	-4.56	-2.66	-3.4	-8.55	-1.52	-13.06	-8.51	-4.92	0.46	-3.13	-5.17	1.9	-3.36	0.31	-0.91	4.38	-10.09	-3.5		-5.44364	-2.18455	1.42039	1.19664
-1.21	2.82	-8.76	-3.03	-9.67	-5.06	-2.38	-3.67	-9.55	-2.68	-13.92	-8.39	-5.08	-0.02	-2.79	-5.86	1.23	-2.57	0.18	-1.85	4.52	-10.63	-2.82		-5.84455	-2.33545	1.41072	1.20938
-1.2	1.76	-8.86	-2.57	-10.01	-5.79	-1.99	-4.17	-9.96	-4.72	-14.68	-8.23	-4.85	-0.63	-2.1	-5.56	0.24	-1.42	0.19	-2.75	3.93	-10.94	-2.38		-6.29273	-2.38818	1.3896	1.1559
-1.19	0.48	-8.92	-2.08	-10.73	-6.22	-1.72	-4.61	-9.74	-7.07	-14.67	-8.28	-4.36	-0.71	-1.43	-5.38	0.15	-0.49	0.18	-3.1	2.95	-11.19	-2.24		-6.68727	-2.32909	1.34455	1.12683
-1.18	-0.82	-9	-1.79	-11.13	-6.12	-1.47	-4.72	-9.15	-8.77	-14.3	-8.47	-3.88	-0.39	-1.07	-5.65	0.56	-0.19	-0.09	-3.49	2.27	-11.23	-2.43		-6.88545	-2.32636	1.30038	1.12189
-1.17	-1.56	-9.08	-1.58	-11.03	-5.79	-1.43	-4.67	-8.54	-9.63	-14.04	-8.42	-3.32	-0.3	-1.07	-5.65	0.47	-0.93	-0.5	-4.46	2.04	-11.39	-3.11		-6.88818	-2.56545	1.27274	1.11427
-1.16	-1.86	-9.1	-1.41	-10.84	-5.77	-1.88	-4.58	-8.35	-9.95	-13.69	-7.98	-2.73	-0.51	-1.35	-5.35	-0.18	-2.43	-0.7	-5.43	2	-12.04	-3.76		-6.85545	-2.95273	1.23	1.13324
-1.15	-2.35	-9.07	-1.57	-10.42	-6.34	-2.5	-4.49	-8.76	-9.75	-13.22	-7.48	-2.35	-0.6	-1.74	-5.3	-0.79	-3.65	-0.79	-5.75	2.14	-12.44	-3.56		-6.90455	-3.16636	1.14238	1.15348
-1.14	-2.93	-9.17	-2.17	-9.85	-7.16	-2.69	-4.4	-9.22	-8.75	-13.02	-7.25	-2.01	-0.45	-1.82	-5.69	-0.82	-3.74	-0.87	-5.57	2.47	-12.1	-2.74		-6.96455	-3.03091	1.05472	1.14947
-1.13	-2.95	-9.44	-2.57	-10.1	-7.91	-2.64	-4.32	-9.38	-7.44	-13.07	-7.16	-1.38	-0.28	-1.35	-6.41	-0.21	-2.94	-1.08	-5.26	2.61	-11.56	-2.09		-6.99818	-2.72273	1.05028	1.15082
-1.12	-2.46	-9.58	-2.56	-11.07	-8.93	-3.04	-4.28	-9.38	-6.74	-12.96	-6.88	-0.87	-0.3	-0.74	-7.37	0.21	-1.94	-1.27	-4.92	2.56	-11.34	-1.89		-7.08	-2.53364	1.09357	1.18109
-1.11	-2.18	-9.53	-2.66	-11.31	-10.24	-3.85	-4.23	-9.43	-6.73	-12.52	-6.52	-0.84	-0.45	-0.89	-8.15	0.13	-1.48	-1.28	-4.75	2.46	-11.45	-1.66		-7.2	-2.57818	1.09286	1.21102
-1.1	-2.2	-9.35	-3.18	-10.36	-10.91	-4.47	-4.12	-9.18	-6.61	-11.75	-6.4	-0.83	-0.76	-1.96	-8.39	0.35	-1.7	-1.02	-5.03	2.31	-11.7	-1.36		-7.13909	-2.73545	1.00924	1.23074
-1.09	-2.07	-9.11	-3.79	-9.73	-10.75	-4.71	-3.95	-8.34	-6.45	-10.68	-6.58	-0.39	-1.2	-3.19	-8.37	0.86	-2	-0.55	-5.64	1.99	-11.66	-1.21		-6.92364	-2.85091	0.908925	1.24555
-1.08	-1.95	-8.81	-4.21	-10.23	-11.04	-4.74	-3.63	-7.34	-7.11	-9.88	-6.6	-0.01	-1.74	-4.03	-8.45	0.69	-1.46	-0.19	-6.21	1.79	-10.93	-1.29		-6.86727	-2.89364	0.895291	1.22143
-1.07	-2.33	-8.5	-4.42	-10.46	-12.22	-4.5	-3.28	-7.07	-8.77	-9.52	-6.32	-0.11	-2.07	-4.31	-8.68	-0.15	-0.11	-0.09	-6.43	1.45	-9.65	-1.39		-7.03545	-2.86727	0.953274	1.15336
-1.06	-2.81	-8.31	-4.07	-9.44	-13.2	-3.93	-3.06	-7.59	-10.61	-9.13	-5.89	-0.32	-2.08	-4.02	-9.48	-0.7	1.08	-0.28	-6.29	0.11	-8.51	-1.33		-7.09455	-2.89273	1.02802	1.10335
-1.05	-3.02	-8.34	-3.42	-8.05	-13.34	-3.39	-3.07	-7.83	-11.68	-8.59	-5.43	-0.37	-2	-3.57	-10.88	-0.81	1.36	-0.64	-5.97	-2.23	-7.94	-1.23		-6.92364	-3.11636	1.07766	1.11401
-1.04	-3.22	-8.41	-3.17	-7.45	-13.17	-3.18	-3.17	-7.42	-11.94	-8.49	-4.89	-0.41	-2.01	-3.4	-11.72	-1.07	0.73	-1.01	-5.72	-4.66	-7.8	-1.19		-6.77364	-3.47818	1.08362	1.12589
-1.03	-3.69	-8.36	-3.33	-7.51	-12.81	-3.43	-3.12	-6.7	-11.43	-8.92	-4.43	-0.39	-2.09	-3.52	-10.85	-1.03	-0.54	-1.33	-5.55	-6.49	-7.8	-1.32		-6.70273	-3.71909	1.03187	1.04929
-1.02	-4.01	-8.09	-3.37	-7.74	-12.28	-4.14	-2.86	-5.75	-10.23	-9.41	-4.17	-0.18	-2.26	-3.54	-9.29	-0.41	-1.94	-1.7	-5.3	-7.98	-7.46	-1.46		-6.55	-3.77455	0.956486	0.970622
-1.01	-3.95	-7.85	-3.09	-8.21	-12.18	-5.13	-2.5	-4.67	-9.07	-10.01	-4.08	-0.06	-2.5	-3.2	-8.66	0.23	-2.74	-2.19	-5.01	-9.38	-6.67	-1.63		-6.43091	-3.80091	0.958665	0.977753
-1	-3.99	-7.71	-2.87	-8.84	-12.73	-6	-2.19	-3.85	-8.82	-10.67	-4.12	-0.33	-2.53	-2.48	-8.91	0.29	-2.53	-2.59	-4.89	-10.75	-5.65	-1.77		-6.52636	-3.83091	1.04231	1.0372
-0.99	-4.35	-7.63	-2.89	-9.16	-13.15	-6.4	-1.98	-3.13	-9.34	-10.61	-4.26	-0.63	-2.08	-1.64	-8.94	-0.74	-1.71	-2.6	-4.9	-12.31	-4.96	-1.81		-6.62727	-3.84727	1.09471	1.12078
-0.98	-4.65	-7.56	-2.95	-8.94	-12.66	-6.54	-1.92	-1.93	-10.42	-9.54	-4.31	-0.58	-1.65	-1.13	-8.84	-2.92	-1.2	-2.36	-4.95	-14.24	-4.61	-1.82		-6.49273	-4.02727	1.09675	1.24847
-0.97	-4.63	-7.53	-2.67	-8.61	-11.43	-6.73	-2.04	-1.22	-12.02	-8.16	-4.28	-0.15	-1.61	-1.24	-8.9	-5.07	-1.52	-1.93	-5.04	-16.07	-4.63	-1.85		-6.30182	-4.36455	1.10177	1.39501
-0.96	-4.55	-7.28	-2.29	-8.82	-10.05	-7.05	-2.18	-2.09	-13.71	-7.1	-4.3	0.4	-1.88	-1.84	-8.57	-5.77	-2.32	-1.51	-5.14	-17.15	-4.81	-1.82		-6.31091	-4.58273	1.10915	1.46925
-0.95	-4.51	-6.7	-2.4	-9.53	-9.38	-7.39	-2.21	-3.28	-14.44	-6.52	-4.28	0.8	-2.24	-2.66	-7.56	-5.5	-2.86	-1.09	-5.18	-17.31	-4.7	-1.74		-6.42182	-4.54909	1.11092	1.45681
-0.94	-4.32	-6.08	-2.97	-9.8	-9.65	-7.64	-2.12	-3.01	-14.09	-6.21	-4.1	0.63	-2.56	-3.32	-6.59	-5.46	-2.73	-0.85	-5.26	-17.16	-4.01	-1.69		-6.36273	-4.45455	1.10417	1.42122
-0.93	-4.03	-5.6	-3.71	-8.97	-9.85	-7.57	-2.13	-1.82	-13.43	-5.7	-3.8	0.02	-2.39	-3.52	-6.15	-5.35	-2.05	-0.87	-5.56	-17.04	-2.84	-1.72		-6.05545	-4.31545	1.07848	1.40438
-0.92	-3.83	-5.03	-4.55	-7.87	-9.23	-6.81	-2.15	-1.02	-12.45	-4.38	-3.29	-0.4	-1.73	-3.42	-6.38	-4.57	-1.13	-1	-5.78	-16.74	-1.4	-1.57		-5.51	-4.01091	1.00404	1.41362
-0.91	-3.65	-4.35	-5.57	-7.49	-8.52	-5.69	-1.96	-0.47	-11.07	-2.59	-2.46	-0.4	-1.27	-3.14	-7.14	-3.94	-0.29	-0.95	-5.65	-15.95	0.25	-1.1		-4.89273	-3.59818	0.955258	1.42798
-0.9	-3.16	-3.82	-6.47	-7.51	-8.48	-4.95	-1.66	-0.14	-9.86	-1.11	-1.49	0	-1.35	-2.5	-7.75	-4.45	0.01	-0.66	-5.39	-14.66	1.72	-0.29		-4.42273	-3.21091	0.988724	1.42054
-0.89	-2.36	-3.32	-6.96	-6.91	-8.72	-4.84	-1.36	-0.48	-9.32	-0.17	-0.81	0.6	-1.44	-1.57	-7.17	-5.2	-0.38	-0.33	-4.88	-13.4	2.7	0.83		-4.11364	-2.74909	1.02572	1.38768
-0.88	-1.61	-2.61	-6.94	-5.76	-8.83	-4.86	-0.84	-0.87	-8.66	0.39	-0.57	1.14	-1.28	-1.01	-5.3	-5.28	-0.79	0.12	-3.92	-12.52	3.46	2.08		-3.74182	-2.11818	1.02361	1.34714
-0.87	-1.19	-1.77	-6.38	-4.68	-9	-4.63	0	0.02	-7.34	0.9	-0.66	1.33	-0.99	-1.02	-3.37	-4.74	-0.57	0.63	-2.85	-11.85	4.44	3.05		-3.15727	-1.44909	1.02275	1.3239
-0.86	-1.02	-0.86	-5.32	-3.7	-8.94	-3.8	0.79	2.01	-6.02	1.95	-0.65	1.44	-0.55	-1.21	-2.1	-3.58	0.11	0.93	-2.07	-11.04	5.6	3.53		-2.32364	-0.812727	1.06119	1.29568
-0.85	-0.72	0.12	-4.24	-2.85	-8.14	-2.47	1.28	4.01	-4.78	3.81	-0.01	1.87	-0.01	-1.47	-1.09	-2.16	0.81	1.11	-1.44	-10.19	6.42	3.76		-1.27182	-0.217273	1.11308	1.25822
-0.84	-0.13	1.09	-3.38	-2.56	-6.61	-1.15	1.75	5.64	-3.23	5.74	1.32	2.64	0.5	-1.6	0.15	-1.49	1.6	1.5	-0.75	-9.61	6.57	4.11		-0.138182	0.329091	1.14409	1.23808
-0.83	0.55	1.79	-2.68	-2.49	-5.04	-0.29	2.3	6.95	-1.8	7.23	2.81	3.42	1.1	-1.14	1.63	-1.79	2.47	2.3	-0.32	-9.02	6.51	4.63		0.848182	0.89	1.17343	1.23592
-0.82	1.18	2.38	-2.06	-1.76	-3.89	0.39	2.69	7.17	-1.18	8.53	4	3.93	1.89	0.09	2.88	-2.24	3.18	3.05	-0.03	-7.73	6.66	5.05		1.58636	1.52091	1.17085	1.19057
-0.81	1.82	2.99	-1.37	-0.09	-3.12	1.17	2.94	6.51	-0.85	9.61	4.88	3.95	2.4	1.46	3.35	-2.48	3.5	3.59	0.51	-5.9	7.13	5.33		2.22636	2.07636	1.12262	1.09916
-0.8	2.49	3.56	-0.46	1.85	-2.22	2.01	3.32	6.37	0.26	10.45	5.42	3.46	2.41	2.52	3.35	-2.96	3.53	4.11	1.04	-4.25	7.53	5.74		3.00455	2.40727	1.05495	1.03798
-0.79	2.99	4.11	0.56	3.57	-0.97	2.78	3.62	6.99	2.08	11.73	5.59	2.82	2.44	3.59	3.53	-3.31	3.33	4.72	1.41	-3.16	8.02	6.16		3.91364	2.68636	1.01896	1.03764
-0.78	3.48	4.89	1.25	5.17	0.48	3.59	3.61	7.17	3.87	13.76	5.63	2.21	2.93	4.74	3.96	-2.9	3.29	5.2	2.09	-2.36	8.82	6.26		4.80909	3.11273	1.05952	1.03674
-0.77	4.25	5.73	1.51	6.73	2.24	4.22	3.51	6.9	5.06	15.65	5.76	1.64	3.6	5.69	4.31	-2.83	3.32	5.49	3.29	-1.58	9.7	5.85		5.59636	3.49818	1.12983	1.05656
-0.76	5.25	6.36	1.46	7.87	4.25	4.46	3.76	7.13	5.73	16.44	6.13	1.32	4.04	6.29	4.71	-3.82	3.23	5.71	4.35	-0.7	10.32	5.12		6.25818	3.68818	1.14764	1.12792
-0.75	6.22	6.86	1.42	8.44	5.54	4.58	4.35	7.38	6.39	16.31	6.79	1.4	4.23	6.55	5.56	-4.58	3.06	5.92	4.87	0.38	10.76	4.51		6.75273	3.87818	1.10952	1.18164
-0.74	7.14	7.25	1.75	8.53	5.46	4.58	5.04	7.1	7.56	16.13	7.59	1.39	4.22	6.74	6.99	-4.48	3.21	6.16	5.21	1.52	11.42	4.33		7.10273	4.24636	1.07012	1.21588
-0.73	7.77	7.46	2.67	8.75	4.91	4.4	5.62	7.19	9.27	16.57	8.11	0.96	4.36	7.29	8.97	-4.5	3.98	6.56	5.59	2.27	11.99	4.78		7.52	4.75	1.08995	1.30552
-0.72	8.09	7.74	3.89	9.57	4.99	4.48	6.07	8.47	10.85	17.55	8.24	0.72	4.74	8.33	10.86	-4.98	5.07	6.97	5.91	2.51	11.91	5.73		8.17636	5.25182	1.14364	1.42035
-0.71	8.5	8.28	4.97	10.79	6.12	5.16	6.47	9.64	11.68	18.31	8.33	1.16	5.26	9.31	11.88	-5.17	6.13	7.29	6.04	2.45	11.39	6.42		8.93182	5.65091	1.14543	1.46612
-0.7	9.06	8.88	5.74	11.97	7.91	6.03	6.88	9.69	11.64	18.48	8.39	1.63	5.56	9.7	12.22	-5.16	6.83	7.46	6.04	2.47	11.06	6.41		9.51545	5.83818	1.08181	1.46778
-0.69	9.48	9.29	6.26	12.85	9.76	6.35	7.25	9.46	10.91	18.67	8.51	1.67	5.67	9.62	12.78	-5.01	7	7.58	6.07	3.04	11.19	6.31		9.89	5.99273	1.05401	1.47231
-0.68	10	9.76	6.75	13.49	11.21	6.14	7.54	9.72	10.44	19.2	9.06	1.86	5.72	9.63	13.48	-3.83	7.01	7.63	6.18	4.17	11.64	6.62		10.3009	6.37364	1.08718	1.41643
-0.67	11.06	10.52	7.38	13.94	12.61	5.82	7.67	9.93	11.17	19.67	10.04	2.62	5.64	10.16	13.73	-1.79	7.2	7.53	6.34	5.09	12.5	7.17		10.8918	6.92636	1.12666	1.30802
-0.66	12.35	11.29	8.4	14.34	14.24	5.96	7.6	9.81	12.89	20.15	11.1	3.38	5.65	11.15	13.92	-0.17	7.5	7.29	6.65	5.15	13.5	7.83		11.6482	7.44091	1.17311	1.26536
-0.65	13.15	11.76	9.52	14.93	15.63	6.88	7.49	9.91	14.27	20.79	12.14	3.9	5.92	12.13	14.6	1.03	7.74	6.94	7.51	4.94	14.1	8.95		12.4064	7.97818	1.20919	1.27649
-0.64	13.74	12.18	10.64	15.81	16.51	8.6	7.6	10.49	14.73	21.26	13.28	4.62	6.4	12.7	15.4	2.61	8.12	6.77	8.85	5.37	14.28	10.41		13.1673	8.68455	1.17866	1.24003
-0.63	14.49	12.97	11.85	16.87	17.66	10.36	7.9	11.15	14.4	21.33	14.53	5.91	7.13	13.08	16.26	3.89	8.67	6.93	10.09	6.51	14.42	11.7		13.9555	9.50818	1.1293	1.18367
-0.62	15.06	14.03	13.21	17.86	19.33	11.95	8.23	11.47	13.61	21.69	15.74	7.59	8.19	13.88	17.81	4.21	8.97	7.38	11.13	8.13	14.74	12.63		14.7436	10.4236	1.14886	1.20139
-0.61	15.61	15.32	14.66	18.88	20.79	13.55	8.68	11.43	13.36	22.6	17.14	9.34	9.38	15.24	19.74	4.86	9.26	8	12.27	9.94	15.47	13.48		15.6382	11.5436	1.22292	1.26163
-0.6	16.96	16.79	16.14	20.33	22.01	14.87	9.27	11.75	15.07	23.87	18.53	10.92	10.56	16.7	21.06	6.62	10.37	8.87	13.27	11.48	16.97	14.33		16.8718	12.8318	1.28597	1.25486
-0.59	18.95	18.41	17.76	22.55	23.46	15.34	9.83	12.58	18.5	25.53	19.54	12.38	12	18.03	21.75	8.57	12.35	9.83	14.05	12.44	19.1	15.01		18.4045	14.1373	1.38946	1.21275
-0.58	20.55	19.87	19.42	25.37	24.9	15.2	10.27	13.18	21.58	27.19	20.34	13.81	13.71	19.15	22.9	10.57	14.04	10.49	15.04	13.19	21.08	15.7		19.8064	15.4255	1.5714	1.21484
-0.57	21.62	21.03	20.91	27.85	26.28	15.49	10.78	13.39	23.09	27.87	21.24	15.11	15.35	20.16	24.81	13.35	14.44	10.78	16.24	14.3	22.41	16.79		20.8682	16.7036	1.70386	1.25065
-0.56	22.75	22.18	22.18	29.03	28.04	16.66	11.41	14.24	23.98	28.13	22.08	16.22	16.49	21.16	27	16.69	13.78	10.85	16.9	15.95	23.41	18.57		21.88	17.9109	1.72878	1.35512
-0.55	24.18	23.45	23.55	29.12	29.82	18.33	11.97	15.61	25.4	29.38	22.93	17.33	17.39	22.4	29.12	19.45	13.27	10.98	17.09	17.94	24.46	20.65		23.0673	19.0982	1.73301	1.5193
-0.54	25.93	24.95	25.33	29.59	30.94	19.91	12.42	16.26	27.3	31.58	24.37	18.51	18.83	24.17	31	21.29	13.56	11.44	17.56	20	25.81	22.23		24.4164	20.4	1.81688	1.65505
-0.53	28.13	26.6	27.53	31.59	32.1	21.12	12.98	16.55	28.94	33.54	26.49	19.61	21	26.34	32.73	22.92	14.64	12.28	18.53	21.59	27.49	23.35		25.9609	21.8618	1.96342	1.74287
-0.52	30.51	28.29	29.78	34.05	34.28	21.86	13.7	17.57	30.22	34.88	28.5	20.84	23.17	28.41	34.53	24.69	16.15	13.18	19.63	22.36	29.25	24.75		27.6036	23.36	2.10487	1.82304
-0.51	32.39	29.68	31.77	35.41	36.52	22.2	14.35	18.57	31.54	35.7	30.1	22.7	24.51	29.88	36.34	26.73	18.02	13.93	20.78	22.45	30.25	26.56		28.93	24.7409	2.21444	1.87269
-0.5	33.45	30.68	33.1	35.53	37.68	22.36	14.85	18.74	33.03	35.85	31.76	24.93	25.04	30.78	37.78	28.88	19.96	14.9	22.07	22.5	30.19	28.34		29.73	25.9427	2.28019	1.8644
-0.49	33.85	31.28	33.53	35.62	38.14	22.84	15.43	19.22	34.21	35.97	33.4	26.93	25.34	31.41	38.84	31.07	21.46	15.97	23.19	23.1	29.81	29.96		30.3173	27.0073	2.27704	1.85299
-0.48	34.09	31.6	33.41	36.48	38.62	23.98	16.13	20.83	34.85	36.96	34.36	28.54	25.84	31.89	39.6	33.49	22.06	16.54	24.1	24.23	29.79	31.55		31.0282	27.9664	2.21413	1.89886
-0.47	34.66	31.83	33.46	38.05	38.8	25.38	16.71	22.17	35.27	38.41	34.88	29.81	26.36	32.16	39.87	36.04	22.18	16.51	24.91	25.45	30.05	32.82		31.7836	28.7418	2.18648	1.98204
-0.46	35.63	32.28	33.81	40	38.56	26.16	17	22.32	35.65	39.23	35.65	30.97	26.93	32.56	39.98	38.06	22.35	16.48	25.48	26.41	30.45	33.26		32.39	29.3573	2.24341	2.05028
-0.45	36.45	33.06	34.21	41.72	38.47	26.22	17.16	22.26	35.77	38.93	36.6	32.26	27.5	33.18	40.34	38.9	22.85	16.61	25.52	26.85	31.2	32.77		32.8045	29.8164	2.30992	2.08184
-0.44	36.8	33.99	34.68	42.98	38.88	26	17.24	22.41	35.56	37.91	37.15	33.45	27.97	33.7	40.52	38.59	23.5	16.71	25.16	26.61	32	31.79		33.0545	30	2.35448	2.07839
-0.43	36.95	34.76	35.09	43.86	39.73	25.33	17.13	22.05	35.13	36.64	37.05	34.02	28.22	33.81	39.84	37.77	23.63	16.66	24.36	26.08	32.33	30.83		33.0655	29.7773	2.43279	2.05011
-0.42	37	35.14	34.88	44.01	40.82	24.28	16.8	21.17	34.67	35.76	36.41	34.1	28.32	33.73	39.2	36.78	22.58	16.48	23.13	26.09	32.39	29.91		32.8127	29.3373	2.53442	2.05686
-0.41	36.56	34.96	34.13	42.94	41.51	23.43	16.27	20.78	34.2	35.22	35.4	34.31	28.26	33.52	39.5	35.74	20.66	16.02	21.9	26.75	32.55	28.86		32.3091	28.9155	2.55254	2.15513
-0.4	35.95	34.19	33.48	41.19	41.36	23.05	15.4	21.15	32.91	34.35	34.08	34.39	27.79	33.02	39.94	34.73	19.05	15.31	21.03	27.07	32.18	27.68		31.5555	28.3809	2.48	2.2573
-0.39	35.69	33.03	33.34	40.08	41.1	22.55	14.26	21.12	30.12	32.77	32.62	33.56	27.01	31.95	39.6	34.34	18.12	14.16	20.26	26.52	30.65	26.6		30.6073	27.5245	2.46821	2.29625
-0.38	35.75	31.85	33.54	39.91	41.14	21.37	13.16	20.06	26.86	30.6	31.25	32.21	26.29	30.5	39.18	34.64	17.17	12.63	19.54	25.57	28.3	25.41		29.59	26.4945	2.59041	2.35266
-0.37	35.78	30.63	33.66	39.91	40.95	19.58	12.38	18.79	25.05	27.85	30.08	31.34	25.48	28.6	39.15	35.05	16.14	11.16	19.11	24.68	25.6	23.79		28.6055	25.4636	2.72656	2.44747
-0.36	35.91	29.27	33.42	39.61	40.22	17.68	11.65	17.82	24.52	24.95	28.87	30.92	24.09	26.28	38.88	35.14	15.28	10.15	18.86	23.88	22.61	21.86		27.6291	24.3591	2.82166	2.51901
-0.35	35.96	27.89	32.4	38.67	39.38	16.38	10.84	16.56	23.93	22.79	27.4	30.35	22.05	23.87	38.21	34.88	13.99	9.17	18.28	23.39	19.51	20.23		26.5636	23.0845	2.8728	2.59863
-0.34	35.41	26.68	30.66	36.77	38.34	15.9	10.03	14.75	22.87	21.47	25.69	29.33	20	21.9	37.69	34.35	11.44	7.67	17.67	23.18	16.86	18.79		25.3245	21.7164	2.84126	2.74571
-0.33	34.27	25.59	28.57	34.15	36.77	15.43	9.2	13.79	20.82	20.23	24.05	28.14	18.34	20.64	37.11	33.72	8.43	5.79	17.54	22.95	14.62	17.33		23.8973	20.4191	2.7235	2.91563
-0.32	33.23	24.63	26.56	31.42	35.09	14.2	8.32	14.2	17.04	18.61	22.54	27.11	17.08	19.71	36.09	33.64	6.23	4.21	17.76	22.4	12.39	16.07		22.3491	19.3355	2.62466	3.04857
-0.31	32.52	23.81	25	29.15	33.61	12.52	7.42	15.05	12.4	16.63	21.01	26.18	16.21	18.56	35.27	34	5.11	3.16	18.24	21.49	10.23	15.32		20.8291	18.5245	2.63974	3.14473
-0.3	31.8	23.23	24.18	27.6	32.02	11.01	6.68	15.65	8.59	13.81	19.49	24.85	15.78	16.69	35.5	33.21	4.78	2.72	19.33	20.28	8.51	14.56		19.46	17.8373	2.71713	3.17372
-0.29	30.81	22.81	23.7	26.79	30.37	9.8	6.26	15.95	5.98	10.3	18.23	23.13	15.79	14.1	36.01	30.24	4.79	2.78	20.82	19.05	7.35	13.34		18.2727	17.0364	2.7998	3.1053
-0.28	29.39	22.34	22.67	25.97	28.72	8.79	6.14	15.42	4.25	6.96	17.33	21.53	15.93	11.37	35.37	26.44	4.45	2.95	21.58	18.42	6.7	11.66		17.0891	16.0364	2.8336	2.98819
-0.27	27.64	21.63	20.46	24.25	26.29	8.12	6.08	14.64	3.78	4.31	16.59	20.43	16.06	9	33.33	23.9	3.2	2.83	21.45	18.6	6.42	10.11		15.7991	15.03	2.71237	2.89394
-0.26	26.04	20.71	17.25	22.17	22.8	7.85	5.8	14.93	4.4	2.43	15.91	19.51	16.23	7.14	30.51	22.84	1.4	2.56	21.52	19.14	6.25	9.29		14.5718	14.2173	2.48036	2.84037
-0.25	24.72	19.66	13.78	20.57	19.64	7.85	5.26	15.77	4.79	1.45	15.57	18.38	16.26	5.78	27.59	22.01	-0.18	2.47	22.03	19.61	5.63	9.35		13.5509	13.5391	2.29999	2.79613
-0.24	23	18.47	10.84	18.95	17.86	7.69	4.47	15.42	3.83	0.9	15.6	17.51	15.9	5.07	24.61	20.36	-0.84	2.35	22.16	19.88	4.17	9.59		12.4573	12.7964	2.20421	2.7068
-0.23	20.52	16.97	8.71	16.48	16.27	6.72	3.59	14.06	1.86	-0.29	15.41	17.09	15.12	5.01	21.43	17.31	-0.36	1.94	21.29	19.8	1.97	9.33		10.9364	11.8118	2.13694	2.54072
-0.22	17.87	15.07	6.85	13.29	13.79	5.21	2.61	12.76	-0.35	-2.64	14.48	16.07	14.16	4.75	18.1	13.48	0.96	1.21	19.61	19.06	-0.34	8.28		8.99455	10.4855	2.09712	2.33576
-0.21	14.99	12.86	4.62	9.92	10.7	3.9	1.6	11.31	-1.61	-5.46	12.69	13.24	12.79	3.24	14.36	10.09	1.98	0.11	17.62	17.61	-2.2	6.52		6.86545	8.66909	2.01126	2.13748
-0.2	10.89	10.17	1.88	6.43	7.29	2.46	0.44	9.34	-1.48	-8.19	9.86	9.02	10.78	0.23	9.92	7.38	2.04	-1.37	15.44	15.68	-3.85	3.79		4.46273	6.27818	1.81142	1.99181
-0.19	5.21	6.96	-1.21	2.65	2.9	-0.08	-0.86	7.11	-1.04	-10.66	5.82	4.69	8.51	-3.95	4.72	4.23	1.21	-2.98	12.68	13.53	-6.03	0.53		1.52727	3.37636	1.55713	1.9438
-0.18	-1.06	3.29	-5.03	-2.02	-2.99	-3.73	-2.46	4.31	-1.83	-13.03	1.02	0.65	6.41	-8.55	-0.92	0.54	-0.58	-4.45	8.85	10.96	-8.98	-2.71		-2.13909	0.110909	1.39038	1.95909
-0.17	-7.6	-0.98	-10.2	-8.06	-9.89	-7.55	-4.48	0.37	-4.4	-15.64	-3.73	-3.56	3.7	-13.23	-7.03	-3.44	-3.67	-6.15	4.14	7.66	-12.39	-6.41		-6.56	-3.67091	1.37265	1.99118
-0.16	-15.03	-6.16	-16.44	-15.09	-17.11	-11.22	-6.97	-4.16	-8.65	-19.34	-8.78	-8.17	-0.58	-17.8	-14.23	-8.54	-8.11	-8.34	-1.42	3.77	-16.24	-11.37		-11.7227	-8.27545	1.53935	2.02396
-0.15	-23.75	-12.17	-22.82	-22.25	-24.35	-15.24	-9.81	-8.79	-14.31	-24.57	-15.02	-13.36	-6.17	-22.4	-22.83	-15.45	-13.16	-10.76	-8.1	-0.9	-21.06	-17.49		-17.5527	-13.7891	1.8381	2.11382
-0.14	-33.44	-19.04	-28.93	-30.53	-32.52	-20.21	-12.89	-14.39	-20.75	-31.23	-22.57	-19.96	-12.66	-27.62	-32.88	-23	-18.13	-13.31	-15.83	-6.97	-27.16	-24.07		-24.2273	-20.1445	2.23141	2.31568
-0.13	-44.11	-26.75	-35.38	-41.55	-42.73	-26.07	-16.29	-21.31	-27.87	-39.03	-31.36	-28.27	-20.17	-33.85	-43.96	-30.89	-22.74	-16.32	-23.77	-14.87	-34.58	-31.32		-32.0409	-27.34	2.78811	2.63298
-0.12	-55.86	-34.89	-42.62	-54.16	-54.61	-32.12	-20.05	-28.74	-36.21	-47.78	-41.61	-37.47	-28.71	-40.92	-55.22	-39.94	-27.35	-20.02	-31.43	-24.17	-43.18	-39.61		-40.7864	-35.2745	3.51107	3.03653
-0.11	-67.95	-42.91	-50.24	-65.63	-66.26	-37.86	-24.05	-36.11	-45.39	-57.02	-52.8	-46.97	-37.74	-48.47	-65.86	-49.66	-32.15	-24.41	-38.84	-34.16	-52.64	-48.64		-49.6564	-43.5945	4.23406	3.46397
-0.1	-79.44	-50.71	-58.02	-75.35	-76.57	-43.86	-28.15	-43.12	-54.14	-66.29	-63.58	-56.76	-46.79	-56.69	-75.85	-58.77	-37.09	-29.24	-46	-44.36	-62.29	-57.77		-58.1118	-51.9645	4.84832	3.88507
-0.09	-90.14	-58.23	-66.4	-84.73	-86.14	-50.62	-32.19	-49.55	-62.28	-75.39	-73.27	-66.6	-55.62	-65.81	-85.67	-67.42	-42.25	-34.08	-52.92	-53.97	-71.7	-66.35		-66.2673	-60.2173	5.39701	4.32813
-0.08	-100.21	-65.03	-75.28	-93.76	-95.14	-57.47	-36.17	-55.28	-70.77	-84.06	-82.08	-75.87	-63.67	-75.53	-94.86	-76.05	-47.59	-38.37	-59.63	-62.48	-80.83	-73.84		-74.1136	-68.0655	5.90684	4.78383
-0.07	-109.41	-70.81	-83.71	-100.83	-102.97	-63.3	-40.1	-60.6	-79.78	-92.06	-89.6	-84.08	-70.51	-84.94	-102.47	-83.87	-52.48	-42.08	-65.62	-69.8	-89.53	-80.11		-81.1973	-75.0445	6.32011	5.20297
-0.06	-117.22	-75.66	-91.07	-105.75	-109.66	-67.82	-43.71	-65.73	-88.13	-99.15	-95.14	-91	-76.03	-93.07	-108.23	-91.38	-55.91	-45.68	-70.25	-75.78	-97.31	-85.4		-87.1855	-80.9127	6.62813	5.57977
-0.05	-123.57	-79.64	-97.28	-109.19	-116.06	-71.1	-46.88	-70.17	-94.66	-104.9	-98.66	-96.42	-80.25	-99.14	-112.51	-99.95	-57.99	-49.19	-73.74	-80.09	-103.44	-89.9		-92.01	-85.6927	6.88787	5.91975
-0.04	-128.57	-82.78	-102.18	-111.22	-121.87	-73.48	-49.62	-72.86	-99.38	-109.02	-100.61	-99.89	-83.18	-102.73	-115.45	-107.97	-60.02	-52.06	-76.84	-82.95	-107.28	-93.38		-95.5991	-89.25	7.11517	6.13631
-0.03	-131.87	-85.13	-105.55	-111.76	-125.87	-75.27	-52.07	-73.47	-102.77	-111.6	-101.18	-101.34	-85.1	-103.95	-116.91	-112.67	-62.71	-54.11	-79.25	-84.84	-108.9	-95.79		-97.8673	-91.4155	7.24974	6.1267
-0.02	-132.97	-86.74	-107.14	-111.04	-127.44	-76.68	-53.82	-73.61	-105.07	-112.8	-100.93	-101.64	-86.31	-103.8	-116.63	-114.71	-65.36	-55.5	-80.31	-85.67	-109.17	-97.14		-98.9309	-92.3855	7.22329	5.97357
-0.01	-131.97	-87.55	-107.21	-109.39	-127.25	-77.56	-54.67	-74.17	-105.97	-112.81	-100.44	-101.91	-86.75	-103.26	-115.04	-116.02	-67.03	-56.02	-80.36	-85.25	-108.85	-97.58		-98.9991	-92.5518	7.0545	5.85521
0	-129.53	-87.43	-106.28	-107.08	-126.28	-78.01	-54.82	-73.75	-105.31	-111.85	-99.45	-102.11	-86.24	-102.39	-113.11	-116.5	-67.57	-55.68	-80.01	-83.9	-107.67	-97.38		-98.1627	-92.0509	6.84628	5.79108
0.01	-126.1	-86.22	-104.72	-104.7	-124.71	-77.67	-54.39	-71.61	-103.38	-109.89	-97.49	-100.91	-84.79	-101.02	-111.32	-115.79	-67.07	-55	-79.08	-82.04	-105.12	-96.71		-96.4436	-90.8045	6.66562	5.71059
0.02	-121.98	-84.05	-102.34	-102.3	-121.69	-76.06	-53.27	-69.29	-100.32	-106.53	-94.54	-97.96	-82.18	-99.24	-109.19	-114.52	-65.3	-54.1	-77.34	-79.92	-101.57	-94.92		-93.8518	-88.7491	6.4494	5.62544
0.03	-117.5	-81.5	-98.94	-99.3	-116.66	-73.37	-51.48	-67.24	-95.81	-101.85	-90.91	-93.71	-78.84	-96.82	-106.49	-112.09	-62.61	-52.52	-75.04	-77.71	-97.4	-91.61		-90.4145	-85.8945	6.14754	5.51565
0.04	-112.92	-78.75	-94.76	-95.53	-110.43	-70.15	-49.26	-64.21	-90.21	-96.75	-86.6	-88.52	-75.3	-93.21	-103.06	-107.13	-59.65	-50.13	-72.49	-75.1	-92.43	-87.2		-86.3245	-82.2018	5.83872	5.28871
0.05	-108.32	-75.42	-90	-91.29	-104.07	-66.3	-46.75	-60.36	-84.06	-91.64	-81.78	-82.46	-71.52	-88.54	-98.1	-100.42	-56.31	-47.28	-69.5	-71.54	-86.45	-82.11		-81.8173	-77.6573	5.58213	4.94956
0.06	-103.15	-71.27	-84.48	-85.98	-97.65	-61.71	-43.95	-57.3	-77.46	-86.02	-76.56	-76.1	-67.26	-83.35	-91.39	-93.88	-52.12	-44.1	-66.26	-67	-79.8	-76.27		-76.8664	-72.5027	5.28756	4.60303
0.07	-97.09	-66.64	-77.84	-79.4	-90.86	-56.84	-40.86	-54.72	-69.96	-79.62	-70.44	-69.81	-62.86	-77.4	-84.52	-87.94	-47.42	-40.52	-63.07	-61.85	-72.94	-69.87		-71.2973	-67.1091	4.91764	4.31546
0.08	-90.19	-62.18	-70.58	-72.86	-83.91	-52.16	-37.59	-50.68	-61.54	-72.91	-63.51	-63.49	-58.72	-70.37	-78.56	-82.03	-42.89	-36.63	-59.46	-56.29	-66.09	-63.34		-65.2827	-61.6245	4.5628	4.07133
0.09	-82.88	-57.77	-63.65	-67.69	-76.77	-47.24	-34.27	-45.11	-52.58	-66.11	-56.74	-57.14	-54.6	-62.77	-72.73	-75.98	-38.51	-32.63	-55.05	-50.23	-59.42	-56.79		-59.1645	-55.9864	4.28959	3.84561
0.1	-75.41	-53.24	-57.47	-62.78	-68.63	-41.96	-30.82	-39.55	-43.27	-59.42	-50.81	-50.73	-49.97	-55.41	-66.26	-69.47	-34.16	-28.63	-50.18	-44.27	-53.06	-50.6		-53.0327	-50.2491	4.0425	3.59641
0.11	-67.85	-48.63	-51.85	-56.35	-59.67	-36.86	-27.14	-34.79	-33.98	-52.97	-45.44	-44.15	-44.9	-48.43	-59.65	-62.48	-30	-24.69	-45.15	-38.53	-46.86	-45.28		-46.8664	-44.5564	3.76898	3.32131
0.12	-60.52	-44.3	-46.17	-49.12	-51.11	-32.28	-23.22	-30.54	-25.39	-46.57	-40.08	-37.89	-39.67	-41.67	-53.16	-54.86	-25.79	-20.78	-39.49	-32.58	-40.59	-40.75		-40.8455	-38.8391	3.52092	3.03628
0.13	-53.63	-40.34	-39.89	-43.14	-43.61	-27.68	-19.34	-26.69	-17.95	-39.85	-34.66	-32.48	-34.8	-35.42	-46.69	-46.14	-21.48	-16.97	-33.28	-26.3	-33.78	-36.05		-35.1618	-33.0355	3.33279	2.72026
0.14	-46.9	-36.58	-33	-38.51	-36.49	-22.28	-15.61	-23.26	-11.06	-33.15	-29.5	-27.42	-30.64	-29.8	-40.6	-36.64	-17.6	-13.54	-27.37	-20.08	-26.42	-30.72		-29.6673	-27.3482	3.20826	2.39232
0.15	-40.14	-32.9	-25.84	-33.56	-29.26	-16.02	-11.94	-20	-3.83	-26.97	-25.03	-22.06	-26.86	-24.31	-35.24	-27.65	-14.24	-10.44	-22.25	-14.3	-19.28	-24.91		-24.1355	-21.9582	3.16772	2.14313
0.16	-33.91	-29.47	-19.2	-28	-22.05	-10.04	-8.47	-16.35	3.4	-20.98	-21.45	-16.65	-23.16	-18.53	-29.95	-20.12	-10.67	-7.44	-17.66	-9.29	-13.11	-18.99		-18.7745	-16.87	3.20735	1.97276
0.17	-28.23	-26.16	-13.43	-22.89	-14.72	-5.19	-5.55	-11.65	9.4	-14.76	-18.3	-11.83	-19.56	-12.33	-24.49	-13.75	-6.98	-4.54	-13.6	-5.36	-7.79	-13.67		-13.7709	-12.1727	3.23451	1.81919
0.18	-22.55	-22.81	-8.25	-18	-6.98	-0.83	-3.18	-6.41	13.23	-8.74	-14.93	-7.42	-16.5	-6.28	-19.43	-7.78	-3.88	-2.03	-10.08	-2.32	-2.75	-9.48		-9.04091	-7.99545	3.1575	1.71939
0.19	-16.85	-19.59	-3.49	-12.87	0.7	3.49	-1.18	-1.99	15.37	-3.56	-11.47	-3.28	-13.92	-0.83	-14.69	-1.77	-1.17	0.05	-6.82	0.37	2.16	-5.89		-4.67636	-4.16273	3.02031	1.70803
0.2	-11.9	-16.66	0.62	-8.24	7.58	6.87	0.55	1.31	17.18	1.19	-8.33	0.43	-11.56	4.01	-9.74	4.76	1.76	2.07	-3.58	2.86	7.12	-2.19		-0.893636	-0.369091	2.94077	1.78324
0.21	-7.94	-13.8	4.29	-4.3	13.58	8.74	2.13	4.67	19.43	5.95	-5.28	3.38	-9.4	8.33	-5.03	11	4.5	4.26	-0.17	4.65	12.33	0.93		2.49727	3.16182	2.93836	1.95041
0.22	-4.36	-10.98	7.9	0.19	18.93	9.99	3.71	8.34	21.58	10.54	-2.12	5.65	-7.48	11.68	-1.05	15.16	6.23	6.22	3.21	5.69	17.23	2.94		5.79273	5.95273	2.9475	2.11303
0.23	-0.88	-8.5	11.43	5.34	23.38	11.29	5.42	11.13	22.84	14.82	0.91	7.47	-5.73	14.24	2.69	17.81	7.48	7.52	6.01	6.31	20.84	4.74		8.83455	8.12545	2.9281	2.20495
0.24	2.3	-6.27	14.5	9.35	26.77	12.28	7.19	12.81	23	19.11	3.52	9.36	-3.71	16.96	6.54	21.66	8.96	8.34	7.95	6.93	23.23	7.19		11.3236	10.31	2.89452	2.3043
0.25	5.05	-4.08	17.48	12.18	29.53	13.27	8.98	14.65	22.96	23.34	5.86	11.62	-1.52	20.34	10.03	27	10.64	9.35	9.44	7.96	25.65	10.04		13.5655	12.7773	2.89427	2.51656
0.26	7.5	-2	20.9	15.57	32.18	15.31	10.72	17.17	23.09	26.97	8.23	13.65	0.5	23.82	13.16	31.32	12.37	10.63	10.76	9.59	28.62	12.81		15.9673	15.2027	2.92781	2.73479
0.27	10	-0.18	24.39	19.71	34.78	18.08	12.28	19.49	23.18	29.65	10.6	15.08	2.51	27.04	16.36	33.73	14.17	11.53	11.95	11.34	31.37	15.19		18.3618	17.2973	2.97055	2.85883
0.28	12.7	1.81	27.13	23.09	37.11	20.42	13.64	20.91	23.12	31.6	12.78	16.31	4.83	29.92	19.27	35.93	15.92	12.17	13.32	12.61	33.59	17.07		20.3918	19.1764	2.97488	2.95335
0.29	15.29	4.19	28.86	25.36	39.38	22.11	15.05	21.73	23.57	33.04	14.72	17.91	7.32	32.47	21.41	38.59	17.09	13.33	15.45	13.31	35.66	18.41		22.1182	20.9955	2.936	3.05035
0.3	17.48	6.68	29.88	27.4	41.68	23.44	16.5	22.54	24.72	34.52	16.6	19.65	9.48	34.72	23.19	40.74	17.58	14.83	17.86	13.83	37.96	19.52		23.7673	22.6691	2.90025	3.1442
0.31	19.51	9.26	30.45	29.6	43.4	23.96	17.7	23.75	25.84	36.57	18.66	21.32	11.42	36.92	25.15	42.48	18.14	15.95	19.73	14.83	40.27	20.78		25.3364	24.2718	2.85524	3.23466
0.32	21.6	11.8	31.34	32.08	44.47	23.69	18.68	25.19	26.42	39.21	20.73	22.99	13.54	38.67	27	44.92	19.24	16.8	21.19	16.59	42.52	22.81		26.8373	26.0245	2.83154	3.31513
0.33	23.74	13.96	33.06	34.91	46.04	23.86	19.63	26.32	27.3	41.7	22.58	24.6	15.77	39.53	28.85	47.82	20.73	18.03	22.96	18.95	44.89	25.69		28.4636	27.9836	2.89085	3.3545
0.34	25.94	15.65	34.9	37.49	48.34	25.23	20.67	26.72	29.28	43.74	24.43	25.83	17.88	39.85	31.19	50.03	22.44	19.48	24.8	21.07	46.96	28.47		30.2173	29.8182	2.98366	3.34141
0.35	28.53	17.44	35.73	39.17	50.19	27.28	21.67	26.84	31.93	45.14	26.68	26.92	19.74	40.09	33.6	51.32	24.43	20.55	26.24	22.59	48.19	30.45		31.8727	31.2836	2.97968	3.28411
0.36	31.6	19.68	35.99	40.56	51.14	29.28	22.67	27.38	34.62	45.79	29	28.42	21.3	40.42	35.53	52.27	26.25	21.58	27.59	23.92	48.46	32.19		33.4282	32.5391	2.87127	3.18474
0.37	34.57	22.11	36.9	42.55	52.25	31.24	23.52	28.39	37.15	46.25	30.62	30.26	22.83	41.03	37.35	53.21	27.44	22.81	28.95	25.21	48.37	34.45		35.05	33.81	2.80336	3.0833
0.38	36.8	24.52	38.19	44.53	53.42	32.93	24.06	29.47	39.45	47.53	31.62	32.01	24.25	42.12	39.31	54.33	28.01	23.85	30.02	26.23	48.38	36.74		36.5927	35.0227	2.80946	3.05162
0.39	38.24	26.82	38.64	45.53	53.53	34	24.45	30.47	41.24	49.49	32.82	33.59	25.5	43.44	40.77	55.28	28.49	24.4	30.8	27.22	48.61	38.82		37.7482	36.0836	2.77701	3.05682
0.4	39.14	28.82	38.38	46.01	52.5	34.45	25.02	31.09	42.89	50.97	34.65	35.12	26.74	44.53	41.69	55.53	29.04	24.82	32.07	28.84	49.02	40.91		38.5382	37.1191	2.67841	3.00466
0.41	40.02	30.42	38.66	47.35	51.72	34.23	25.59	31.15	44.69	51.57	36.84	36.74	28.4	45.05	42.76	55.34	29.82	25.55	33.83	31.07	49.5	42.92		39.2945	38.2709	2.63644	2.87586
0.42	41.36	31.89	39.47	49.54	51.75	33.43	25.95	31	45.98	51.8	38.77	38.3	30.19	44.8	44.04	55.48	30.81	26.44	35.14	33	49.49	44.32		40.0855	39.2736	2.68832	2.73361
0.43	43.24	33.45	40.13	51.12	51.57	32.79	26.26	30.71	46.46	52.14	40	39.4	31.34	43.99	44.71	55.77	31.44	27.31	35.6	33.94	48.61	45.27		40.7155	39.7618	2.73279	2.61782
0.44	45.09	35.08	40.69	51.04	50.56	33.18	26.67	29.78	46.42	52.49	40.45	39.62	31.84	43.18	44.58	55.44	31.33	27.83	35.64	34.12	47.53	45.97		41.0409	39.7345	2.69366	2.53097
0.45	46.05	36.41	41.42	49.35	49.15	34	26.98	28.24	45.85	52.78	40.46	39.26	32.01	42.52	44.21	54.47	30.97	27.64	35.58	34.29	47.21	45.96		40.9718	39.4655	2.61785	2.4655
0.46	45.87	37.37	41.94	46.9	47.84	34.15	27.08	27.37	44.85	53.03	40.1	38.86	32	41.99	43.78	53.21	30.98	26.88	35.31	35.01	47.62	45.39		40.5909	39.1845	2.53045	2.40878
0.47	44.89	38	41.65	44.96	46.52	33.67	26.95	27.45	43.97	53.12	39.41	38.46	31.76	41.68	43.1	51.76	31.01	26.13	35.01	36.07	47.59	45.06		40.0536	38.8755	2.43802	2.34296
0.48	43.62	38.11	40.88	44.64	45.26	32.96	26.57	27.14	43.4	52.58	38.5	37.94	31.74	41.41	42.38	50.09	30.69	25.88	34.83	36.77	46.32	44.85		39.4236	38.4455	2.39387	2.2198
0.49	42.56	37.56	40.12	45.23	44.03	31.67	25.93	26.1	42.53	51.3	37.72	37.23	31.92	40.51	41.74	48.25	29.74	25.84	34.12	36.97	44.14	43.77		38.6136	37.6573	2.40232	2.05563
0.5	42.15	36.68	39.17	44.87	42.69	29.92	25.16	25.35	40.83	49.87	37.25	36.18	31.55	38.85	40.6	45.96	28.02	25.6	32.67	36.74	41.75	41.62		37.6309	36.3218	2.38874	1.8957
0.51	41.95	35.92	37.51	43.01	41.11	28.58	24.24	25.07	38.76	48.65	37	34.58	30.55	36.9	38.71	43.31	25.72	24.83	31.29	36.14	39.77	39.38		36.5273	34.6527	2.31859	1.78792
0.52	41.05	35.24	35.29	40.62	39.59	27.66	23.19	23.85	36.42	47.11	36.78	32.67	29.43	34.78	37.06	40.99	23.72	23.36	30.77	35.01	38.25	37.42		35.1636	33.0418	2.25351	1.73595
0.53	39.14	34.39	33.21	38.52	38.31	26.78	22.11	21.94	33.75	44.52	36.38	30.62	28.36	32.61	36.48	38.95	22.81	21.42	30.53	33.78	36.95	35.72		33.55	31.6573	2.1728	1.71271
0.54	36.84	33.44	31.73	36.78	37.2	26.12	21.02	20.67	31.15	41.55	35.88	28.45	27.32	30.68	36.41	35.97	22.63	19.5	30.03	32.89	35.66	34.16		32.0345	30.3364	2.05809	1.67276
0.55	34.99	32.65	30.73	35.56	36.04	25.76	19.94	20.32	28.97	39.32	35.22	26.45	26.46	28.99	35.98	32	22.25	17.98	29.28	32.17	34.02	32.64		30.8636	28.9291	1.95332	1.61301
0.56	33.86	31.72	29.71	34.92	34.29	25.31	19.08	19.84	27.02	37.78	34.21	24.93	25.95	27.02	35.21	28.63	21.14	16.83	28.33	31.37	31.73	31.1		29.7945	27.4764	1.88701	1.56893
0.57	33.27	30.65	28.15	34.47	31.89	24.55	18.51	19.29	25.5	36.22	32.95	23.63	25.32	24.9	34.02	26.44	19.27	15.94	26.65	30.11	28.92	29.58		28.6773	25.8891	1.81637	1.52799
0.58	32.67	29.81	26.06	33.84	29.56	23.71	17.93	18.75	24.38	34.51	31.84	22.09	24.29	23.34	31.94	24.32	17.2	15.1	24.51	28.26	26.62	27.9		27.5509	24.1427	1.75492	1.45547
0.59	31.69	29.39	23.86	32.31	28.07	22.64	17.15	17.79	22.91	32.74	31.17	20.44	23.06	22.67	29.33	22.23	15.73	14.18	22.91	26.25	25.37	26.08		26.3382	22.5682	1.73208	1.35377
0.6	30.55	29.14	21.99	29.7	26.97	21.26	16.13	16.48	20.49	30.65	30.64	18.99	21.69	22.38	27.09	21.11	15.23	13.08	22.19	24.9	24.26	24.57		24.9091	21.4082	1.73784	1.27103
0.61	29.6	28.74	20.35	26.96	25.45	20.01	14.98	15.71	18.13	28.56	29.68	18.03	20.22	21.61	25.46	20.03	15.34	11.95	21.63	24.59	22.13	23.48		23.47	20.4064	1.72796	1.21134
0.62	29.09	28.18	18.92	24.9	24.06	18.9	13.96	15.47	17	27.08	28.22	17.54	18.98	19.61	24.27	17.56	15.29	11.1	20.92	24.85	19.3	22.45		22.3436	19.2609	1.69408	1.19726
0.63	29.05	27.5	17.86	22.88	23.52	17.72	13.28	14.96	17.19	26.15	26.65	17.31	18.26	16.66	23.27	14.78	14.4	10.51	20.28	24.86	16.57	21.16		21.5236	18.0055	1.66127	1.25708
0.64	29.21	26.78	17.05	20.54	23.29	16.84	12.87	14.64	17.75	25.34	25.37	17.13	17.84	13.98	21.87	13.6	12.67	9.95	19.74	24.05	14.43	19.77		20.88	16.8209	1.63501	1.29582
0.65	29.26	26.32	16	19.18	22.6	16.49	12.37	15.2	17.95	24.46	24.57	17.12	17.54	12.28	19.6	13.06	10.85	9.11	18.76	22.54	13.04	18.53		20.4	15.6755	1.61222	1.27013
0.66	28.86	25.87	14.78	19.21	21.65	16.06	11.89	15.44	17.88	23.45	24.05	17.09	16.98	11.07	17.35	11.72	9.65	8.22	16.99	21.29	12.3	17.25		19.9218	14.5373	1.59081	1.23629
0.67	28	25.19	13.95	19.04	20.57	15	11.37	13.93	17.66	22	23.64	16.46	16.05	9.87	16.09	10.17	8.96	7.5	15.1	20.87	12.03	16.09		19.1227	13.5627	1.59364	1.23786
0.68	27.22	24.43	13.69	18	19.07	13.38	10.63	11.56	17.09	20.31	23.21	15.39	15.11	8.87	15.71	8.92	8.68	7.07	14.18	20.93	11.97	15.35		18.0536	12.9255	1.64174	1.26433
0.69	26.82	23.51	13.52	17.2	17.45	11.39	9.68	10.2	15.81	18.89	22.73	14.59	14.68	8.22	15.42	6.67	8.82	6.89	14.09	21.21	11.54	14.94		17.0182	12.4609	1.70634	1.34914
0.7	26.66	22.39	12.78	16.84	16.3	9.64	8.82	10.02	13.81	17.71	22.24	14.09	14.39	7.28	14.92	3.2	8.93	6.93	13.93	21.59	10.31	14.48		16.11	11.8227	1.75789	1.53092
0.71	26.39	21.15	11.03	15.96	15.22	9.17	8.04	10.26	11.37	16.47	21.77	13.35	13.93	5.82	13.87	0.54	8.4	6.82	13.36	21.38	8.99	13.71		15.1664	10.9245	1.78389	1.67184
0.72	26.01	19.96	8.84	14.87	13.6	9.53	7.15	10.82	9	15.15	21.23	12.56	13.42	4.68	12.43	-0.17	7.37	6.12	12.63	19.93	8.5	12.7		14.1964	10.0155	1.81532	1.63183
0.73	25.57	18.67	7.17	14.23	11.56	9.18	6.33	11.59	7.48	13.81	20.46	12.18	13.04	4.49	11.3	-0.22	6.45	5.01	11.38	18.11	8.32	11.66		13.2773	9.24727	1.84571	1.52261
0.74	24.97	17.12	6.28	13.31	9.75	7.82	5.72	11.82	7.32	12.58	19.54	11.87	12.16	4.75	11.21	-0.92	5.65	4.06	9.54	16.93	7.33	10.89		12.3845	8.49727	1.8299	1.48311
0.75	23.97	15.51	5.79	11.42	7.87	6.21	5.15	10.98	7.67	11.39	18.42	11.4	10.64	4.5	11.24	-2.28	5.11	3.42	8	16.06	5.91	10.22		11.3073	7.65636	1.77893	1.50528
0.76	22.77	13.96	5.55	8.98	5.6	4.43	4.41	9.14	7.63	10.15	17.08	10.8	9.2	3.2	10.28	-3.64	5.11	2.79	7.33	14.85	4.98	9.24		9.97273	6.74	1.75221	1.50475
0.77	21.51	12.71	5.3	6.58	3.53	2.38	3.5	7.17	7	8.66	15.58	9.87	8.18	1.19	8.62	-4.9	5.25	2.07	7.01	13.19	4.37	7.92		8.53818	5.70636	1.76383	1.48526
0.78	20	11.65	4.41	4.31	2.4	0.73	2.44	6.05	5.91	7.1	14.08	8.3	7.28	-0.56	7.28	-6.27	4.83	1.42	6.44	11.07	3.41	6.8		7.18909	4.54545	1.75206	1.45999
0.79	18.34	10.54	2.73	3.07	2.16	-0.12	1.33	6.15	4.25	5.71	12.45	6.4	6.35	-1.49	6.65	-7.88	3.78	0.81	5.55	8.36	2.07	5.96		6.05545	3.32364	1.68121	1.42622
0.8	16.97	9.3	0.96	3.55	2.09	-0.89	0.23	6.74	2.57	4.25	10.6	4.69	5.55	-1.76	6.26	-9.21	2.46	0.13	4.3	5.28	0.61	4.85		5.12455	2.10545	1.61468	1.37337
0.81	15.98	8.08	-0.29	4.55	1.44	-2.04	-0.82	6.92	1.08	2.4	8.69	3.14	4.93	-2.09	5.94	-9.73	1.18	-0.59	2.82	2.19	-0.83	3.19		4.18091	0.922727	1.61355	1.29502
0.82	14.86	6.91	-1.2	4.01	-0.27	-3.01	-1.81	6.69	-0.81	0.3	7.13	1.6	4	-2.76	5.6	-9.63	0.31	-1.24	1.59	-0.85	-2.06	1.75		2.98182	-0.153636	1.64326	1.21433
0.83	13.39	5.47	-1.9	1.69	-2.85	-3.74	-2.81	6.37	-2.93	-1.69	5.91	0.42	2.77	-3.56	5.01	-9.81	-0.03	-1.77	0.58	-3.67	-3.11	1.11		1.53727	-1.09636	1.66961	1.19271
0.84	11.83	3.72	-2.22	-0.9	-5.52	-4.87	-3.68	5.75	-4.41	-3.35	4.71	-0.03	1.71	-4.34	4.21	-10.73	-0.31	-2.09	-0.74	-6.31	-4.09	0.86		0.0963636	-1.98727	1.68704	1.25579
0.85	10.21	2.09	-2.37	-2.48	-7.62	-6.4	-4.22	4.88	-5.47	-4.61	3.28	-0.25	0.82	-5.23	3.47	-12.08	-0.88	-2.38	-2.32	-8.92	-4.84	0.2		-1.15545	-2.94636	1.67406	1.36654
0.86	8.49	0.61	-3.01	-3.37	-9.11	-7.49	-4.47	4.27	-7.52	-5.51	1.72	-0.79	-0.18	-6.28	2.55	-12.82	-1.37	-2.77	-3.49	-11.72	-5.33	-0.92		-2.30818	-3.92	1.6554	1.44682
0.87	6.97	-0.89	-4.48	-4.56	-10.16	-8.1	-4.83	4.03	-10.28	-6.57	0.38	-1.52	-1.31	-7.17	1.29	-12.94	-1.62	-3.1	-4.07	-14.16	-6.19	-2.18		-3.49909	-4.81545	1.68671	1.48276
0.88	5.96	-2.28	-6.55	-6.12	-10.73	-8.78	-5.52	3.38	-12.54	-7.93	-0.5	-2.43	-1.91	-7.66	0.4	-13.11	-2.34	-3.25	-4.76	-15.91	-7.58	-3.57		-4.69182	-5.64727	1.74104	1.512
0.89	5.39	-3.35	-8.47	-7	-11.04	-9.88	-6.27	2.07	-14.24	-9.13	-1.21	-3.94	-1.97	-7.97	-0.05	-13.34	-3.68	-3.52	-5.85	-16.89	-8.95	-4.9		-5.73909	-6.46	1.78223	1.5117
0.9	4.88	-4.42	-9.76	-7.09	-11.77	-10.89	-7.02	0.76	-16.05	-9.89	-2.15	-6.01	-2.06	-8.41	-0.81	-12.86	-5.18	-3.84	-6.87	-17.41	-9.8	-5.45		-6.67273	-7.15455	1.82438	1.4513
0.91	3.89	-5.54	-10.6	-7.46	-13.08	-11.57	-7.79	0.12	-17.62	-10.72	-3.52	-7.44	-2.49	-8.98	-2	-11.81	-6.04	-4	-7.44	-18.04	-10.3	-4.75		-7.62636	-7.57182	1.85247	1.40435
0.92	2.19	-6.52	-11.35	-8.71	-14.37	-11.88	-8.57	-0.2	-18.62	-12.07	-4.9	-7.31	-2.75	-9.36	-2.9	-11.19	-6.08	-4.03	-7.97	-18.99	-10.59	-3.67		-8.63636	-7.71273	1.83168	1.44867
0.93	0.28	-7.32	-12.04	-10.16	-15.33	-11.77	-9.02	-0.69	-19.72	-13.71	-5.83	-6.28	-2.76	-9.38	-3.41	-10.91	-5.76	-4.44	-8.63	-20.11	-10.89	-3.31		-9.57364	-7.80727	1.80871	1.52714
0.94	-1.12	-8.09	-12.56	-10.86	-16.58	-11.09	-9.06	-1.53	-20.94	-15.13	-6.23	-5.32	-2.86	-9.33	-4.07	-10.4	-5.46	-5.27	-8.85	-21.05	-11.68	-3.72		-10.29	-8.00091	1.82456	1.57643
0.95	-2.05	-8.81	-13.1	-10.84	-18.44	-10.27	-8.92	-2.88	-21.97	-16.11	-6.68	-4.77	-3.17	-9.29	-4.63	-9.61	-5.34	-6.02	-8.3	-21.71	-12.89	-4.25		-10.9155	-8.18	1.85991	1.61257
0.96	-2.67	-9.27	-13.46	-10.76	-20.16	-10.25	-8.88	-4.58	-22.58	-16.67	-7.38	-4.76	-3.24	-9.23	-5.1	-9.16	-5.26	-6.28	-7.97	-22.07	-13.86	-4.91		-11.5145	-8.34909	1.87109	1.63874
0.97	-2.82	-9.65	-13.17	-11.14	-21.02	-11.31	-9.02	-6.23	-22.33	-17.02	-8.22	-5.26	-3.06	-8.97	-6.22	-9.11	-4.98	-6.23	-8.55	-22.06	-14.31	-5.68		-11.9936	-8.58455	1.81436	1.6207
0.98	-2.48	-9.96	-12.38	-11.62	-21.32	-12.61	-9.16	-7.08	-20.74	-17.29	-9.06	-5.88	-2.81	-8.48	-8.02	-8.83	-4.45	-6.16	-9.44	-21.71	-14.6	-6.16		-12.1545	-8.77636	1.72506	1.59172
0.99	-2.23	-10.23	-11.82	-11.84	-21.66	-13.11	-9.13	-7.33	-18.62	-17.47	-9.8	-6.11	-2.65	-7.96	-9.73	-7.84	-4.04	-6.25	-9.82	-21.08	-14.74	-5.94		-12.1127	-8.74182	1.65607	1.57242
1	-2.44	-10.31	-11.76	-12.3	-22.44	-12.65	-9.01	-8.07	-17.16	-17.47	-10.28	-5.84	-2.41	-7.64	-10.8	-6.6	-4.12	-6.19	-9.93	-20.38	-14.61	-5.18		-12.1718	-8.51818	1.61633	1.56628
1.01	-2.9	-10.2	-11.83	-13.29	-23.16	-11.96	-9.27	-9.89	-16.59	-17.63	-10.54	-5.19	-2.23	-7.42	-11.06	-6.07	-4.37	-5.82	-10.18	-19.77	-14.72	-4.44		-12.4782	-8.29727	1.58566	1.57448
1.02	-3.48	-10.05	-11.6	-14.29	-22.79	-11.6	-9.87	-11.87	-16.6	-18.09	-10.7	-4.62	-2.04	-7.15	-10.55	-6.59	-4.34	-5.33	-10.32	-19.24	-15.2	-4.16		-12.8127	-8.14	1.52437	1.58049
1.03	-4.37	-10.21	-11.12	-14.8	-21.65	-11.47	-10.23	-12.63	-17.08	-18.47	-10.84	-4.42	-1.55	-7.03	-9.96	-7.53	-4.32	-5.17	-9.98	-18.67	-15.2	-4.65		-12.9882	-8.04364	1.43096	1.54268
1.04	-5.47	-10.71	-10.61	-14.89	-21.36	-11.25	-10.2	-12.25	-18.06	-18.44	-11.04	-4.18	-1.04	-7.11	-9.79	-7.99	-4.65	-5.2	-9.74	-17.88	-14.59	-5.66		-13.1164	-7.98455	1.38654	1.46361
1.05	-6.51	-11.2	-10.31	-15.02	-22.09	-10.99	-10.04	-12.13	-19.24	-18.28	-11.6	-3.61	-0.99	-6.84	-9.75	-7.57	-5.23	-5.14	-10	-16.84	-14.29	-6.49		-13.4009	-7.88636	1.4138	1.39057
1.06	-7.33	-11.53	-10.27	-15.47	-21.98	-10.93	-9.95	-12.99	-20.45	-18.48	-12.37	-3.29	-1.4	-6.13	-9.61	-6.56	-6.03	-4.97	-10.28	-15.55	-14.58	-6.63		-13.7955	-7.73	1.41762	1.32645
1.07	-7.71	-11.92	-10.36	-15.85	-20.4	-11.05	-9.7	-14.14	-21.16	-19.32	-12.77	-3.43	-1.76	-5.48	-10.1	-5.37	-6.88	-4.64	-10.2	-14.43	-14.61	-6.64		-14.0345	-7.59455	1.38105	1.27907
1.08	-7.57	-12.24	-10.53	-15.27	-19.01	-11.07	-9.24	-14.84	-20.41	-20.63	-12.77	-3.4	-1.79	-5.17	-11.25	-4.24	-7.19	-4.1	-10.05	-13.65	-14.22	-7.1		-13.9618	-7.46909	1.35407	1.28212
1.09	-7.26	-12.23	-10.49	-14.04	-18.85	-11.07	-8.81	-15.25	-18.36	-22.01	-12.64	-3.33	-1.5	-5.17	-12.08	-2.93	-6.76	-3.59	-9.97	-12.97	-14.17	-7.86		-13.7282	-7.30273	1.36746	1.33732
1.1	-7.22	-11.96	-10.29	-13.38	-19.14	-11.23	-8.47	-15.68	-16.99	-23.02	-12.45	-3.59	-0.97	-5.47	-11.88	-1.55	-6.49	-3.28	-9.84	-12.1	-14.19	-8.49		-13.6209	-7.07727	1.42349	1.36805
1.11	-7.59	-11.97	-10.4	-13.44	-19	-11.34	-8.32	-15.67	-17.04	-23.36	-12.5	-3.76	-0.47	-6.01	-10.86	-0.72	-6.95	-3.19	-9.77	-11.16	-13.6	-9.13		-13.6936	-6.87455	1.42599	1.33443
1.12	-8.23	-12.19	-10.86	-13.42	-18.35	-10.9	-8.42	-14.63	-17.44	-23.05	-13.14	-3.22	-0.55	-6.63	-9.74	-0.73	-7.52	-3.26	-9.85	-10.23	-12.85	-10.18		-13.6936	-6.79636	1.34932	1.27757
1.13	-9	-12.41	-10.9	-13.65	-17.17	-9.85	-8.63	-13.22	-17.36	-22.72	-14.13	-2.54	-1.04	-7.27	-9.21	-1.15	-7.55	-3.56	-9.93	-9.33	-12.71	-11.45		-13.5491	-6.88545	1.27595	1.2541
1.14	-9.76	-12.56	-10.22	-14.76	-15.97	-8.63	-8.8	-12.55	-17.17	-23.02	-14.83	-2.35	-1.46	-7.87	-9.31	-1.76	-7.21	-3.75	-9.87	-8.57	-12.99	-11.98		-13.4791	-7.01091	1.29997	1.23529
1.15	-10.27	-12.74	-9.39	-15.88	-15.55	-7.47	-8.71	-12.54	-16.78	-23.61	-15.26	-2.39	-1.59	-8.12	-9.62	-2.66	-6.56	-3.74	-9.79	-8.22	-13.14	-11.44		-13.4727	-7.02455	1.39498	1.18696
1.16	-10.58	-12.82	-9.09	-16.12	-15.79	-6.54	-8.45	-12.46	-15.5	-23.71	-15.52	-2.41	-1.43	-7.91	-10.03	-3.36	-5.81	-3.87	-9.67	-8.12	-12.99	-10.56		-13.3255	-6.92364	1.43831	1.14192
1.17	-10.65	-12.64	-9.02	-15.32	-15.82	-6.13	-8.09	-12.65	-13.54	-23.16	-15.29	-2.89	-1.3	-7.4	-10.85	-3.27	-5.39	-4.12	-9.46	-8.02	-12.78	-10.35		-12.9373	-6.89364	1.39796	1.13122
1.18	-10.43	-12.45	-8.82	-13.79	-15.18	-6.15	-7.8	-13.65	-11.74	-22.28	-14.57	-3.69	-1.18	-6.85	-11.72	-3	-5.52	-4.07	-9.36	-7.82	-12.67	-10.7		-12.4418	-6.96182	1.31731	1.15195
1.19	-9.87	-12.44	-8.63	-12.11	-14.05	-5.91	-7.61	-14.29	-10.32	-21.44	-13.95	-4.34	-1.06	-6.35	-12.14	-3.28	-6.05	-3.82	-9.39	-7.65	-12.59	-10.79		-11.8745	-7.04182	1.27019	1.15121
1.2	-9.07	-12.49	-8.29	-11.69	-12.88	-5.4	-7.36	-13.37	-9.05	-20.82	-13.45	-4.75	-1.17	-5.87	-12.08	-4.24	-6.64	-3.85	-9.16	-7.48	-12.29	-10.31		-11.2609	-7.07636	1.25414	1.07693
1.21	-8.15	-12.17	-7.42	-12.83	-12.35	-5.01	-6.93	-11.21	-8.08	-20.31	-12.68	-4.97	-1.59	-5.29	-11.6	-5.19	-6.99	-3.94	-8.79	-7.16	-11.77	-9.61		-10.6491	-6.99091	1.2672	0.96722
1.22	-7.29	-11.45	-6.35	-13.98	-12.54	-4.39	-6.4	-9.11	-7.17	-19.54	-11.96	-5.33	-2.08	-4.62	-10.7	-5.59	-6.59	-3.58	-8.63	-6.71	-11.38	-8.76		-10.0164	-6.72455	1.32509	0.875893
1.23	-6.64	-10.57	-5.59	-14.28	-12.54	-3.18	-5.98	-7.87	-5.88	-18.57	-11.62	-6.07	-2.19	-4.41	-9.88	-5.28	-5.65	-3.09	-8.6	-6.12	-11.26	-7.82		-9.33818	-6.39727	1.38586	0.837913
1.24	-6.03	-9.92	-4.8	-13.87	-11.78	-2.33	-5.5	-7.79	-3.92	-17.89	-11.29	-6.85	-1.87	-4.79	-9.4	-4.83	-4.89	-2.88	-8.25	-5.43	-11.16	-7.25		-8.64727	-6.14545	1.43232	0.833839
1.25	-5.21	-9.36	-3.57	-13.07	-10.63	-2.36	-4.94	-8.68	-1.66	-17.25	-10.88	-6.99	-1.38	-5.29	-8.77	-4.56	-4.74	-2.68	-7.75	-4.66	-10.89	-7.42		-7.96455	-5.92091	1.46955	0.830678

## Sheet: KC_Average_N2_SpindlePower
	STIM											SHAM												Mean		SEM
Time \ Subject Number	1	2	3	4	5	6	7	8	9	10	11	1	2	3	4	5	6	7	8	9	10	11		STIM	SHAM	STIM	SHAM
-1.25	-0.01	0	-0.1	-0.1	-0.06	0.02	-0.01	-0.05	-0.02	-0.01	0.02	0	0.02	-0.02	-0.01	-0.02	0	-0.04	0.01	-0.08	-0.01	-0.08		-0.0290909	-0.0209091	0.012895	0.0100412
-1.24	-0.01	0	-0.08	-0.08	-0.05	0.02	-0.01	-0.04	-0.01	-0.01	0.02	0	0.02	-0.01	-0.01	-0.01	0	-0.03	0.01	-0.06	-0.01	-0.06		-0.0227273	-0.0145455	0.0106251	0.00778853
-1.23	-0.01	0	-0.05	-0.06	-0.03	0.01	-0.01	-0.03	-0.01	-0.01	0.01	0	0.01	-0.01	-0.01	-0.01	0	-0.02	0.01	-0.05	-0.01	-0.04		-0.0172727	-0.0118182	0.00688753	0.00569181
-1.22	-0.01	0	-0.03	-0.03	-0.02	0	0	-0.02	0	0	0.01	0	0	-0.01	0	-0.01	0	-0.01	0	-0.03	-0.01	-0.02		-0.00909091	-0.00818182	0.00414609	0.00295979
-1.21	-0.01	0	-0.01	-0.01	-0.01	0	0	-0.01	0	0	0	0	0	0	0	0	0	0	0	-0.01	0	-0.01		-0.00454545	-0.00181818	0.00157459	0.00121967
-1.2	0	0	0.01	0.01	0.01	-0.01	0	0.01	0	0	0	0	0	0	0	0	0	0.01	0	0.01	0	0.01		0.00272727	0.00272727	0.00194978	0.00140836
-1.19	0	0	0.03	0.03	0.02	-0.01	0.01	0.02	0.01	0	-0.01	0	-0.01	0.01	0	0	0	0.01	-0.01	0.03	0	0.03		0.00909091	0.00545455	0.00435985	0.00412611
-1.18	0.01	0	0.05	0.06	0.03	-0.01	0.01	0.03	0.01	0.01	-0.01	0	-0.01	0.01	0	0.01	0	0.02	-0.01	0.05	0.01	0.04		0.0172727	0.0109091	0.00688753	0.00579256
-1.17	0.01	0	0.08	0.08	0.05	-0.01	0.01	0.04	0.01	0.01	-0.02	0	-0.01	0.02	0.01	0.01	0	0.03	-0.01	0.06	0.01	0.06		0.0236364	0.0163636	0.0102932	0.00741898
-1.16	0.02	0	0.1	0.09	0.06	-0.01	0.01	0.05	0.01	0.01	-0.02	0	-0.02	0.02	0.01	0.02	0	0.04	-0.01	0.08	0.02	0.07		0.0290909	0.0209091	0.0120947	0.00948248
-1.15	0.03	0	0.12	0.11	0.07	-0.01	0.02	0.06	0.02	0.01	-0.03	0.01	-0.02	0.03	0.02	0.03	0	0.04	0	0.1	0.03	0.08		0.0363636	0.0290909	0.0145398	0.0105705
-1.14	0.05	0	0.14	0.13	0.08	-0.01	0.02	0.07	0.02	0.01	-0.04	0.01	-0.02	0.04	0.03	0.04	-0.01	0.05	0	0.12	0.03	0.1		0.0427273	0.0354545	0.0172727	0.0130289
-1.13	0.06	0	0.16	0.15	0.09	-0.01	0.02	0.08	0.02	0.02	-0.04	0.02	-0.02	0.04	0.03	0.05	-0.01	0.05	0	0.14	0.04	0.11		0.05	0.0409091	0.0194469	0.0145511
-1.12	0.08	0	0.18	0.16	0.11	-0.01	0.02	0.09	0.02	0.02	-0.05	0.02	-0.02	0.05	0.04	0.06	-0.01	0.06	0.01	0.16	0.05	0.12		0.0563636	0.0490909	0.0220443	0.0160371
-1.11	0.09	0	0.19	0.18	0.12	0	0.03	0.1	0.02	0.03	-0.06	0.03	-0.02	0.06	0.05	0.07	-0.01	0.06	0.02	0.18	0.06	0.13		0.0636364	0.0572727	0.0237897	0.0173777
-1.1	0.11	0	0.21	0.19	0.13	0	0.03	0.11	0.03	0.03	-0.07	0.03	-0.02	0.06	0.07	0.08	-0.01	0.07	0.02	0.2	0.07	0.13		0.07	0.0636364	0.0261116	0.0187942
-1.09	0.13	0.01	0.23	0.2	0.14	0	0.03	0.11	0.03	0.04	-0.08	0.04	-0.02	0.07	0.08	0.09	-0.02	0.08	0.03	0.22	0.08	0.14		0.0763636	0.0718182	0.0281642	0.0206185
-1.08	0.15	0.01	0.25	0.22	0.15	0.01	0.04	0.12	0.03	0.04	-0.09	0.05	-0.01	0.08	0.1	0.1	-0.02	0.08	0.05	0.24	0.09	0.15		0.0845455	0.0827273	0.030759	0.0215782
-1.07	0.18	0.01	0.26	0.23	0.15	0.02	0.04	0.12	0.04	0.05	-0.1	0.06	-0.01	0.08	0.11	0.11	-0.02	0.09	0.06	0.26	0.1	0.15		0.0909091	0.09	0.0323463	0.0228433
-1.06	0.2	0.02	0.28	0.25	0.16	0.02	0.04	0.13	0.04	0.06	-0.11	0.07	-0.01	0.09	0.13	0.12	-0.02	0.1	0.07	0.28	0.11	0.15		0.0990909	0.0990909	0.0350442	0.0242508
-1.05	0.22	0.02	0.29	0.26	0.17	0.03	0.05	0.13	0.04	0.08	-0.12	0.08	-0.01	0.1	0.15	0.13	-0.02	0.1	0.09	0.3	0.13	0.16		0.106364	0.11	0.0366376	0.0259019
-1.04	0.25	0.03	0.3	0.28	0.18	0.04	0.05	0.13	0.05	0.09	-0.13	0.09	-0.01	0.11	0.17	0.14	-0.02	0.11	0.1	0.32	0.14	0.16		0.115455	0.119091	0.0388555	0.0274509
-1.03	0.27	0.04	0.31	0.3	0.19	0.05	0.06	0.13	0.05	0.11	-0.14	0.1	-0.01	0.12	0.19	0.15	-0.02	0.12	0.12	0.35	0.16	0.16		0.124545	0.130909	0.0408181	0.0297705
-1.02	0.3	0.05	0.33	0.31	0.2	0.05	0.07	0.13	0.06	0.13	-0.15	0.11	0	0.12	0.22	0.16	-0.02	0.13	0.14	0.37	0.18	0.16		0.134545	0.142727	0.0432406	0.0313656
-1.01	0.33	0.05	0.34	0.33	0.21	0.06	0.08	0.13	0.06	0.15	-0.15	0.12	0	0.13	0.24	0.17	-0.02	0.14	0.16	0.39	0.19	0.16		0.144545	0.152727	0.0452943	0.0331139
-1	0.35	0.06	0.34	0.35	0.22	0.07	0.09	0.13	0.07	0.17	-0.16	0.14	0	0.14	0.27	0.18	-0.02	0.15	0.18	0.41	0.21	0.15		0.153636	0.164545	0.0469288	0.0352488
-0.99	0.38	0.07	0.35	0.37	0.23	0.08	0.1	0.13	0.07	0.19	-0.17	0.15	0	0.15	0.29	0.19	-0.02	0.16	0.2	0.43	0.23	0.15		0.163636	0.175455	0.0495667	0.0372794
-0.98	0.41	0.08	0.36	0.4	0.24	0.09	0.11	0.13	0.07	0.22	-0.18	0.17	0	0.16	0.32	0.2	-0.02	0.17	0.22	0.45	0.25	0.15		0.175455	0.188182	0.052732	0.0396076
-0.97	0.43	0.09	0.36	0.42	0.25	0.1	0.12	0.13	0.08	0.25	-0.18	0.18	0	0.17	0.34	0.2	-0.02	0.18	0.24	0.47	0.27	0.15		0.186364	0.198182	0.0541089	0.0417311
-0.96	0.46	0.1	0.37	0.45	0.26	0.12	0.13	0.13	0.08	0.28	-0.19	0.2	0.01	0.18	0.37	0.21	-0.02	0.19	0.26	0.48	0.29	0.15		0.199091	0.210909	0.0573419	0.0432005
-0.95	0.48	0.11	0.37	0.47	0.27	0.13	0.14	0.13	0.09	0.31	-0.2	0.21	0.01	0.19	0.4	0.22	-0.02	0.2	0.28	0.5	0.31	0.16		0.209091	0.223636	0.0595354	0.0456324
-0.94	0.51	0.12	0.37	0.5	0.29	0.14	0.16	0.14	0.09	0.35	-0.2	0.23	0.01	0.2	0.43	0.22	-0.02	0.21	0.3	0.52	0.34	0.16		0.224545	0.236364	0.0622512	0.0484162
-0.93	0.53	0.13	0.37	0.53	0.3	0.15	0.17	0.14	0.09	0.38	-0.2	0.24	0.01	0.21	0.45	0.23	-0.02	0.22	0.32	0.54	0.36	0.16		0.235455	0.247273	0.0646158	0.0506878
-0.92	0.55	0.14	0.37	0.56	0.32	0.17	0.19	0.14	0.1	0.42	-0.21	0.26	0.01	0.22	0.48	0.23	-0.02	0.23	0.34	0.55	0.38	0.17		0.25	0.259091	0.0675951	0.0527163
-0.91	0.58	0.15	0.37	0.59	0.34	0.18	0.2	0.14	0.1	0.45	-0.21	0.27	0.02	0.23	0.51	0.24	-0.02	0.24	0.36	0.57	0.4	0.17		0.262727	0.271818	0.0706347	0.0549846
-0.9	0.6	0.16	0.37	0.63	0.36	0.19	0.22	0.15	0.1	0.49	-0.21	0.29	0.02	0.24	0.53	0.25	-0.02	0.25	0.39	0.58	0.43	0.18		0.278182	0.285455	0.0737911	0.0570385
-0.89	0.62	0.17	0.37	0.66	0.38	0.2	0.24	0.15	0.1	0.52	-0.21	0.3	0.02	0.25	0.56	0.25	-0.02	0.26	0.41	0.6	0.45	0.19		0.290909	0.297273	0.0765085	0.0596671
-0.88	0.64	0.18	0.37	0.69	0.4	0.22	0.25	0.16	0.1	0.56	-0.21	0.32	0.02	0.25	0.58	0.26	-0.02	0.27	0.43	0.61	0.48	0.2		0.305455	0.309091	0.0793653	0.0617245
-0.87	0.66	0.19	0.36	0.72	0.43	0.23	0.27	0.16	0.1	0.6	-0.2	0.33	0.03	0.26	0.61	0.27	-0.03	0.28	0.45	0.62	0.5	0.21		0.32	0.320909	0.0819978	0.0639525
-0.86	0.68	0.19	0.36	0.76	0.46	0.24	0.29	0.17	0.1	0.63	-0.2	0.35	0.03	0.27	0.63	0.28	-0.03	0.29	0.47	0.63	0.53	0.22		0.334545	0.333636	0.0854758	0.0660065
-0.85	0.7	0.2	0.36	0.79	0.48	0.25	0.3	0.18	0.1	0.67	-0.2	0.36	0.04	0.28	0.65	0.29	-0.03	0.3	0.49	0.64	0.55	0.23		0.348182	0.345455	0.0886445	0.0673844
-0.84	0.72	0.21	0.35	0.82	0.51	0.26	0.32	0.18	0.11	0.7	-0.19	0.37	0.04	0.28	0.67	0.3	-0.03	0.31	0.51	0.65	0.58	0.25		0.362727	0.357273	0.0909954	0.0694274
-0.83	0.74	0.21	0.35	0.86	0.54	0.26	0.33	0.19	0.11	0.73	-0.18	0.39	0.05	0.29	0.7	0.31	-0.04	0.32	0.53	0.66	0.6	0.26		0.376364	0.37	0.0942557	0.0717952
-0.82	0.76	0.22	0.34	0.89	0.58	0.27	0.35	0.2	0.11	0.76	-0.18	0.4	0.05	0.29	0.72	0.32	-0.04	0.33	0.54	0.67	0.63	0.28		0.390909	0.380909	0.0975468	0.0737126
-0.81	0.77	0.23	0.34	0.92	0.61	0.27	0.36	0.2	0.12	0.79	-0.17	0.41	0.06	0.3	0.73	0.34	-0.04	0.33	0.56	0.67	0.66	0.3		0.403636	0.392727	0.0998933	0.0746031
-0.8	0.79	0.23	0.33	0.95	0.64	0.28	0.38	0.21	0.13	0.82	-0.16	0.42	0.07	0.3	0.75	0.36	-0.04	0.34	0.58	0.68	0.69	0.31		0.418182	0.405455	0.102521	0.0764718
-0.79	0.81	0.23	0.33	0.98	0.68	0.28	0.39	0.22	0.14	0.84	-0.15	0.43	0.08	0.31	0.77	0.37	-0.05	0.35	0.6	0.68	0.72	0.33		0.431818	0.417273	0.105148	0.0784288
-0.78	0.82	0.24	0.32	1.01	0.71	0.28	0.4	0.22	0.15	0.86	-0.14	0.44	0.08	0.31	0.78	0.39	-0.05	0.36	0.61	0.69	0.75	0.35		0.442727	0.428182	0.107408	0.0800661
-0.77	0.83	0.24	0.32	1.03	0.75	0.28	0.42	0.23	0.16	0.88	-0.13	0.44	0.09	0.31	0.79	0.41	-0.05	0.36	0.63	0.69	0.78	0.36		0.455455	0.437273	0.10934	0.0814537
-0.76	0.85	0.24	0.32	1.05	0.79	0.28	0.43	0.23	0.18	0.91	-0.11	0.45	0.1	0.31	0.8	0.44	-0.06	0.37	0.65	0.7	0.81	0.38		0.47	0.45	0.111518	0.0835682
-0.75	0.86	0.24	0.31	1.08	0.82	0.27	0.44	0.23	0.19	0.92	-0.1	0.46	0.11	0.32	0.82	0.46	-0.06	0.38	0.66	0.7	0.84	0.4		0.478182	0.462727	0.113968	0.0849609
-0.74	0.87	0.24	0.31	1.1	0.86	0.26	0.45	0.23	0.21	0.94	-0.08	0.46	0.12	0.32	0.83	0.48	-0.06	0.39	0.68	0.71	0.88	0.41		0.49	0.474545	0.115845	0.0871401
-0.73	0.88	0.24	0.31	1.12	0.9	0.26	0.46	0.23	0.23	0.95	-0.07	0.46	0.13	0.32	0.84	0.51	-0.06	0.39	0.69	0.71	0.91	0.43		0.500909	0.484545	0.11774	0.088568
-0.72	0.89	0.24	0.31	1.13	0.93	0.25	0.47	0.23	0.26	0.97	-0.05	0.47	0.13	0.32	0.84	0.53	-0.06	0.4	0.7	0.71	0.95	0.44		0.511818	0.493636	0.118834	0.0904561
-0.71	0.89	0.24	0.3	1.15	0.97	0.24	0.48	0.23	0.28	0.98	-0.04	0.47	0.14	0.32	0.85	0.56	-0.06	0.41	0.71	0.72	0.99	0.46		0.52	0.506364	0.120981	0.0926604
-0.7	0.9	0.24	0.3	1.17	1	0.23	0.49	0.23	0.31	0.99	-0.02	0.47	0.15	0.32	0.86	0.59	-0.06	0.42	0.73	0.72	1.03	0.47		0.530909	0.518182	0.122418	0.0950102
-0.69	0.9	0.24	0.3	1.18	1.03	0.22	0.5	0.23	0.34	1	0	0.47	0.16	0.32	0.86	0.62	-0.06	0.42	0.74	0.72	1.06	0.48		0.54	0.526364	0.123222	0.0965427
-0.68	0.91	0.23	0.3	1.19	1.07	0.2	0.5	0.23	0.37	1.01	0.02	0.47	0.17	0.32	0.87	0.64	-0.05	0.43	0.74	0.73	1.1	0.49		0.548182	0.537273	0.125291	0.0982306
-0.67	0.91	0.23	0.3	1.2	1.1	0.19	0.51	0.22	0.4	1.02	0.04	0.46	0.18	0.33	0.87	0.67	-0.05	0.44	0.75	0.73	1.14	0.5		0.556364	0.547273	0.126586	0.100237
-0.66	0.91	0.23	0.3	1.2	1.13	0.18	0.52	0.22	0.43	1.03	0.05	0.46	0.19	0.33	0.88	0.7	-0.04	0.45	0.76	0.73	1.18	0.5		0.563636	0.558182	0.127666	0.102281
-0.65	0.91	0.23	0.31	1.21	1.15	0.16	0.52	0.22	0.46	1.04	0.07	0.45	0.19	0.33	0.88	0.73	-0.04	0.46	0.76	0.73	1.22	0.51		0.570909	0.565455	0.128661	0.104875
-0.64	0.91	0.22	0.31	1.21	1.18	0.15	0.53	0.21	0.49	1.05	0.09	0.45	0.2	0.34	0.88	0.76	-0.03	0.46	0.77	0.74	1.26	0.51		0.577273	0.576364	0.130092	0.106884
-0.63	0.9	0.22	0.31	1.21	1.2	0.14	0.53	0.21	0.52	1.06	0.11	0.44	0.21	0.34	0.88	0.79	-0.02	0.47	0.77	0.74	1.29	0.51		0.582727	0.583636	0.130524	0.108328
-0.62	0.9	0.22	0.31	1.21	1.22	0.13	0.54	0.21	0.55	1.07	0.13	0.43	0.22	0.35	0.88	0.82	-0.01	0.48	0.78	0.73	1.33	0.51		0.59	0.592727	0.131246	0.110323
-0.61	0.89	0.21	0.32	1.2	1.25	0.12	0.54	0.21	0.58	1.07	0.14	0.43	0.23	0.35	0.88	0.84	0	0.48	0.78	0.73	1.36	0.51		0.593636	0.599091	0.131966	0.11175
-0.6	0.89	0.21	0.32	1.2	1.26	0.11	0.54	0.2	0.61	1.08	0.16	0.42	0.23	0.36	0.88	0.87	0.01	0.49	0.78	0.73	1.4	0.52		0.598182	0.608182	0.132732	0.114152
-0.59	0.88	0.21	0.33	1.19	1.28	0.1	0.54	0.2	0.64	1.09	0.18	0.41	0.24	0.36	0.87	0.9	0.02	0.5	0.78	0.72	1.43	0.51		0.603636	0.612727	0.132989	0.115783
-0.58	0.88	0.2	0.33	1.18	1.3	0.09	0.54	0.2	0.67	1.1	0.19	0.4	0.25	0.37	0.86	0.92	0.04	0.5	0.77	0.72	1.45	0.51		0.607273	0.617273	0.134293	0.115979
-0.57	0.87	0.2	0.34	1.16	1.31	0.08	0.54	0.2	0.69	1.11	0.21	0.39	0.25	0.38	0.86	0.95	0.05	0.5	0.77	0.71	1.48	0.5		0.61	0.621818	0.133872	0.118236
-0.56	0.86	0.2	0.34	1.15	1.33	0.08	0.54	0.2	0.71	1.11	0.22	0.38	0.26	0.39	0.85	0.98	0.07	0.51	0.77	0.7	1.5	0.5		0.612727	0.628182	0.134144	0.118864
-0.55	0.86	0.19	0.35	1.13	1.34	0.07	0.54	0.2	0.73	1.12	0.23	0.37	0.27	0.4	0.84	1	0.08	0.51	0.76	0.69	1.52	0.49		0.614545	0.63	0.134606	0.119856
-0.54	0.85	0.19	0.36	1.11	1.35	0.07	0.53	0.2	0.75	1.12	0.24	0.36	0.27	0.41	0.82	1.02	0.1	0.51	0.76	0.68	1.53	0.49		0.615455	0.631818	0.134045	0.119976
-0.53	0.85	0.19	0.36	1.09	1.36	0.07	0.53	0.21	0.77	1.13	0.25	0.36	0.28	0.41	0.81	1.05	0.12	0.51	0.75	0.66	1.55	0.48		0.619091	0.634545	0.133896	0.121021
-0.52	0.84	0.18	0.37	1.07	1.37	0.07	0.52	0.21	0.78	1.13	0.26	0.35	0.28	0.43	0.79	1.07	0.14	0.51	0.74	0.64	1.56	0.48		0.618182	0.635455	0.133667	0.121126
-0.51	0.84	0.18	0.38	1.04	1.38	0.07	0.51	0.21	0.79	1.13	0.27	0.34	0.29	0.44	0.77	1.09	0.15	0.5	0.74	0.62	1.56	0.47		0.618182	0.633636	0.133067	0.121238
-0.5	0.83	0.18	0.39	1.02	1.38	0.08	0.5	0.21	0.8	1.13	0.27	0.33	0.29	0.45	0.75	1.11	0.17	0.5	0.73	0.6	1.56	0.46		0.617273	0.631818	0.13202	0.121205
-0.49	0.83	0.17	0.39	0.99	1.39	0.08	0.49	0.21	0.81	1.13	0.28	0.32	0.3	0.46	0.73	1.13	0.19	0.5	0.72	0.58	1.56	0.45		0.615455	0.630909	0.132029	0.121067
-0.48	0.83	0.17	0.4	0.96	1.4	0.09	0.47	0.22	0.81	1.13	0.28	0.31	0.3	0.47	0.71	1.14	0.2	0.49	0.72	0.56	1.56	0.44		0.614545	0.627273	0.131214	0.121424
-0.47	0.83	0.17	0.41	0.93	1.4	0.09	0.46	0.21	0.81	1.12	0.28	0.31	0.31	0.48	0.68	1.16	0.22	0.49	0.71	0.53	1.55	0.43		0.61	0.624545	0.130398	0.120637
-0.46	0.82	0.16	0.42	0.9	1.4	0.1	0.45	0.21	0.81	1.11	0.28	0.3	0.31	0.49	0.66	1.17	0.24	0.48	0.71	0.5	1.54	0.42		0.605455	0.62	0.129168	0.120318
-0.45	0.82	0.16	0.42	0.87	1.41	0.11	0.43	0.21	0.81	1.1	0.27	0.3	0.31	0.51	0.63	1.18	0.25	0.47	0.7	0.47	1.52	0.41		0.600909	0.613636	0.128894	0.119326
-0.44	0.82	0.16	0.43	0.84	1.41	0.11	0.41	0.21	0.8	1.09	0.27	0.29	0.32	0.52	0.61	1.19	0.26	0.47	0.69	0.44	1.5	0.4		0.595455	0.608182	0.12798	0.118497
-0.43	0.82	0.15	0.43	0.81	1.41	0.12	0.39	0.21	0.8	1.08	0.26	0.29	0.32	0.53	0.58	1.19	0.28	0.46	0.69	0.41	1.48	0.39		0.589091	0.601818	0.127611	0.117263
-0.42	0.82	0.15	0.43	0.78	1.41	0.13	0.38	0.2	0.79	1.06	0.25	0.29	0.32	0.54	0.55	1.2	0.29	0.45	0.68	0.38	1.46	0.38		0.581818	0.594545	0.126641	0.11684
-0.41	0.81	0.15	0.43	0.75	1.4	0.13	0.36	0.19	0.78	1.04	0.24	0.28	0.32	0.56	0.53	1.2	0.3	0.44	0.68	0.35	1.43	0.37		0.570909	0.587273	0.125441	0.115673
-0.4	0.81	0.14	0.44	0.71	1.4	0.14	0.34	0.19	0.77	1.02	0.23	0.28	0.32	0.57	0.5	1.2	0.3	0.43	0.67	0.32	1.41	0.35		0.562727	0.577273	0.124595	0.115476
-0.39	0.81	0.14	0.44	0.68	1.39	0.14	0.32	0.18	0.75	0.99	0.22	0.28	0.33	0.58	0.47	1.2	0.31	0.42	0.66	0.28	1.37	0.34		0.550909	0.567273	0.12324	0.113771
-0.38	0.8	0.13	0.43	0.65	1.38	0.14	0.3	0.16	0.74	0.97	0.2	0.28	0.33	0.59	0.45	1.19	0.31	0.41	0.66	0.25	1.35	0.32		0.536364	0.558182	0.123135	0.113376
-0.37	0.8	0.13	0.43	0.62	1.38	0.14	0.28	0.15	0.73	0.94	0.18	0.28	0.33	0.61	0.42	1.19	0.31	0.4	0.65	0.22	1.31	0.31		0.525455	0.548182	0.122951	0.112232
-0.36	0.79	0.13	0.43	0.59	1.36	0.14	0.25	0.14	0.71	0.9	0.16	0.28	0.33	0.62	0.4	1.18	0.31	0.39	0.65	0.18	1.28	0.29		0.509091	0.537273	0.121134	0.11178
-0.35	0.79	0.12	0.42	0.56	1.35	0.13	0.23	0.12	0.69	0.87	0.14	0.28	0.33	0.63	0.38	1.17	0.31	0.37	0.64	0.15	1.25	0.27		0.492727	0.525455	0.121252	0.111228
-0.34	0.78	0.12	0.42	0.54	1.33	0.13	0.21	0.1	0.67	0.84	0.12	0.28	0.33	0.64	0.35	1.16	0.3	0.36	0.63	0.12	1.21	0.25		0.478182	0.511818	0.120014	0.110411
-0.33	0.77	0.12	0.41	0.51	1.31	0.12	0.19	0.09	0.66	0.8	0.1	0.28	0.33	0.65	0.33	1.15	0.3	0.35	0.62	0.09	1.18	0.23		0.461818	0.500909	0.118696	0.11002
-0.32	0.76	0.11	0.41	0.48	1.29	0.11	0.17	0.07	0.64	0.76	0.07	0.27	0.34	0.66	0.31	1.14	0.29	0.34	0.61	0.06	1.15	0.2		0.442727	0.488182	0.118099	0.110213
-0.31	0.75	0.11	0.4	0.45	1.27	0.09	0.15	0.05	0.62	0.72	0.05	0.27	0.34	0.67	0.3	1.12	0.27	0.33	0.6	0.03	1.11	0.18		0.423636	0.474545	0.117328	0.109207
-0.3	0.74	0.1	0.39	0.43	1.24	0.08	0.13	0.03	0.6	0.68	0.02	0.27	0.34	0.68	0.28	1.1	0.26	0.32	0.59	0	1.08	0.15		0.403636	0.460909	0.11627	0.109108
-0.29	0.73	0.1	0.38	0.4	1.21	0.06	0.11	0.01	0.58	0.64	-0.01	0.27	0.34	0.68	0.27	1.09	0.24	0.31	0.57	-0.03	1.04	0.12		0.382727	0.445455	0.115287	0.108907
-0.28	0.72	0.09	0.37	0.38	1.18	0.04	0.09	-0.01	0.56	0.59	-0.04	0.26	0.34	0.68	0.25	1.07	0.22	0.3	0.56	-0.06	1.01	0.09		0.360909	0.429091	0.114435	0.109191
-0.27	0.7	0.09	0.36	0.36	1.15	0.01	0.07	-0.03	0.53	0.55	-0.07	0.26	0.34	0.69	0.24	1.05	0.2	0.3	0.54	-0.09	0.98	0.06		0.338182	0.415455	0.113457	0.109315
-0.26	0.69	0.08	0.35	0.34	1.12	-0.01	0.05	-0.05	0.52	0.5	-0.09	0.25	0.34	0.69	0.23	1.03	0.17	0.29	0.53	-0.12	0.94	0.03		0.318182	0.398182	0.112612	0.10941
-0.25	0.67	0.08	0.34	0.31	1.09	-0.04	0.03	-0.07	0.5	0.46	-0.12	0.25	0.35	0.68	0.22	1.01	0.15	0.28	0.51	-0.14	0.91	0		0.295455	0.383636	0.111936	0.108948
-0.24	0.66	0.07	0.33	0.29	1.05	-0.07	0.01	-0.08	0.47	0.41	-0.16	0.24	0.35	0.68	0.21	1	0.12	0.27	0.49	-0.17	0.88	-0.04		0.270909	0.366364	0.110975	0.110472
-0.23	0.64	0.07	0.32	0.28	1.02	-0.1	-0.01	-0.1	0.45	0.37	-0.19	0.23	0.35	0.67	0.2	0.98	0.09	0.27	0.47	-0.19	0.85	-0.08		0.25	0.349091	0.110528	0.110827
-0.22	0.63	0.06	0.31	0.26	0.99	-0.12	-0.02	-0.11	0.43	0.32	-0.22	0.21	0.35	0.67	0.19	0.96	0.05	0.26	0.45	-0.21	0.81	-0.11		0.23	0.33	0.109752	0.1112
-0.21	0.61	0.06	0.29	0.24	0.95	-0.16	-0.04	-0.12	0.41	0.27	-0.25	0.2	0.35	0.66	0.18	0.94	0.02	0.26	0.43	-0.24	0.78	-0.15		0.205455	0.311818	0.10874	0.112248
-0.2	0.59	0.05	0.28	0.23	0.92	-0.19	-0.05	-0.13	0.38	0.23	-0.28	0.19	0.36	0.65	0.17	0.93	-0.02	0.25	0.41	-0.26	0.75	-0.18		0.184545	0.295455	0.108077	0.113429
-0.19	0.57	0.05	0.26	0.21	0.89	-0.22	-0.07	-0.14	0.36	0.18	-0.31	0.17	0.36	0.63	0.17	0.91	-0.06	0.25	0.4	-0.28	0.72	-0.22		0.161818	0.277273	0.107626	0.114337
-0.18	0.56	0.04	0.25	0.2	0.87	-0.25	-0.08	-0.15	0.34	0.14	-0.34	0.15	0.36	0.62	0.16	0.9	-0.09	0.24	0.38	-0.3	0.69	-0.25		0.143636	0.26	0.108286	0.115491
-0.17	0.54	0.04	0.23	0.19	0.84	-0.28	-0.1	-0.15	0.32	0.09	-0.37	0.13	0.36	0.6	0.16	0.88	-0.13	0.24	0.36	-0.32	0.66	-0.29		0.122727	0.240909	0.10789	0.116552
-0.16	0.52	0.03	0.22	0.18	0.82	-0.31	-0.11	-0.15	0.3	0.05	-0.4	0.11	0.37	0.59	0.15	0.87	-0.17	0.24	0.35	-0.33	0.63	-0.32		0.104545	0.226364	0.108186	0.117939
-0.15	0.51	0.03	0.2	0.17	0.8	-0.33	-0.12	-0.14	0.28	0	-0.42	0.09	0.37	0.57	0.15	0.86	-0.21	0.23	0.33	-0.35	0.6	-0.35		0.0890909	0.208182	0.107884	0.119322
-0.14	0.49	0.03	0.18	0.17	0.79	-0.36	-0.13	-0.14	0.26	-0.04	-0.45	0.07	0.37	0.55	0.15	0.85	-0.25	0.23	0.32	-0.36	0.57	-0.38		0.0727273	0.192727	0.108963	0.120507
-0.13	0.48	0.02	0.16	0.16	0.78	-0.38	-0.14	-0.13	0.23	-0.08	-0.47	0.05	0.38	0.53	0.15	0.84	-0.29	0.23	0.32	-0.37	0.55	-0.41		0.0572727	0.18	0.109354	0.122341
-0.12	0.46	0.02	0.15	0.16	0.77	-0.4	-0.15	-0.12	0.21	-0.12	-0.5	0.03	0.38	0.52	0.15	0.83	-0.33	0.22	0.31	-0.38	0.52	-0.43		0.0436364	0.165455	0.110266	0.123549
-0.11	0.45	0.02	0.13	0.16	0.77	-0.42	-0.16	-0.1	0.2	-0.16	-0.52	0	0.38	0.5	0.16	0.82	-0.37	0.22	0.31	-0.39	0.49	-0.46		0.0336364	0.150909	0.111757	0.125303
-0.1	0.43	0.02	0.11	0.16	0.78	-0.43	-0.16	-0.09	0.18	-0.2	-0.54	-0.02	0.38	0.49	0.16	0.82	-0.41	0.22	0.31	-0.4	0.47	-0.48		0.0236364	0.14	0.113131	0.127607
-0.09	0.42	0.01	0.09	0.16	0.79	-0.45	-0.17	-0.07	0.17	-0.23	-0.56	-0.04	0.39	0.47	0.18	0.82	-0.45	0.21	0.31	-0.4	0.45	-0.5		0.0145455	0.130909	0.115352	0.129548
-0.08	0.41	0.01	0.07	0.16	0.8	-0.46	-0.17	-0.04	0.15	-0.27	-0.58	-0.06	0.39	0.46	0.19	0.82	-0.48	0.21	0.32	-0.41	0.43	-0.52		0.00727273	0.122727	0.117242	0.131786
-0.07	0.39	0.01	0.06	0.17	0.82	-0.46	-0.18	-0.02	0.14	-0.3	-0.59	-0.09	0.4	0.45	0.21	0.81	-0.52	0.21	0.33	-0.41	0.41	-0.54		0.00363636	0.114545	0.119051	0.134085
-0.06	0.38	0.01	0.04	0.18	0.84	-0.47	-0.18	0.01	0.14	-0.33	-0.6	-0.11	0.4	0.45	0.23	0.82	-0.55	0.2	0.35	-0.41	0.39	-0.55		0.00181818	0.110909	0.121579	0.136591
-0.05	0.38	0.02	0.03	0.19	0.87	-0.47	-0.18	0.04	0.13	-0.36	-0.61	-0.13	0.4	0.44	0.26	0.82	-0.58	0.2	0.37	-0.4	0.37	-0.56		0.00363636	0.108182	0.124756	0.138353
-0.04	0.37	0.02	0.02	0.21	0.9	-0.47	-0.18	0.07	0.13	-0.38	-0.62	-0.14	0.41	0.45	0.3	0.83	-0.6	0.2	0.39	-0.4	0.36	-0.57		0.00636364	0.111818	0.127752	0.141362
-0.03	0.36	0.02	0.01	0.22	0.94	-0.46	-0.18	0.11	0.13	-0.4	-0.63	-0.16	0.41	0.45	0.34	0.83	-0.62	0.19	0.41	-0.39	0.34	-0.58		0.0109091	0.110909	0.131103	0.143276
-0.02	0.36	0.02	0	0.24	0.97	-0.45	-0.18	0.14	0.13	-0.42	-0.63	-0.17	0.42	0.46	0.38	0.84	-0.64	0.19	0.44	-0.38	0.33	-0.59		0.0163636	0.116364	0.133833	0.146432
-0.01	0.36	0.03	0	0.26	1.02	-0.44	-0.17	0.18	0.13	-0.44	-0.63	-0.18	0.43	0.47	0.43	0.86	-0.65	0.19	0.47	-0.37	0.32	-0.6		0.0272727	0.124545	0.137927	0.149875
0	0.36	0.03	0.01	0.29	1.06	-0.43	-0.17	0.22	0.14	-0.45	-0.63	-0.19	0.43	0.48	0.48	0.87	-0.67	0.19	0.51	-0.35	0.31	-0.6		0.0390909	0.132727	0.141508	0.152811
0.01	0.36	0.03	0.01	0.32	1.11	-0.42	-0.17	0.26	0.15	-0.47	-0.63	-0.2	0.44	0.5	0.54	0.89	-0.67	0.18	0.55	-0.34	0.31	-0.6		0.05	0.145455	0.146188	0.156382
0.02	0.37	0.04	0.02	0.36	1.15	-0.4	-0.16	0.31	0.16	-0.47	-0.62	-0.2	0.45	0.52	0.61	0.91	-0.67	0.18	0.59	-0.32	0.31	-0.61		0.0690909	0.160909	0.149274	0.160349
0.03	0.37	0.04	0.03	0.4	1.2	-0.38	-0.16	0.35	0.17	-0.48	-0.62	-0.2	0.46	0.55	0.68	0.94	-0.67	0.18	0.63	-0.3	0.3	-0.6		0.0836364	0.179091	0.153701	0.164192
0.04	0.39	0.05	0.05	0.45	1.25	-0.36	-0.15	0.4	0.18	-0.48	-0.61	-0.2	0.47	0.58	0.75	0.97	-0.67	0.18	0.68	-0.27	0.31	-0.6		0.106364	0.2	0.15796	0.168776
0.05	0.4	0.06	0.07	0.49	1.3	-0.34	-0.15	0.45	0.2	-0.47	-0.59	-0.19	0.48	0.61	0.84	0.99	-0.66	0.18	0.73	-0.25	0.31	-0.6		0.129091	0.221818	0.161383	0.173272
0.06	0.42	0.06	0.1	0.55	1.35	-0.31	-0.14	0.49	0.21	-0.47	-0.58	-0.18	0.49	0.65	0.92	1.03	-0.64	0.19	0.78	-0.22	0.31	-0.59		0.152727	0.249091	0.165574	0.177521
0.07	0.44	0.07	0.14	0.61	1.4	-0.29	-0.13	0.54	0.23	-0.46	-0.56	-0.17	0.5	0.69	1.01	1.06	-0.63	0.19	0.83	-0.19	0.32	-0.58		0.180909	0.275455	0.169515	0.18243
0.08	0.47	0.08	0.17	0.67	1.45	-0.26	-0.12	0.59	0.24	-0.44	-0.54	-0.15	0.51	0.73	1.11	1.1	-0.61	0.19	0.88	-0.16	0.33	-0.57		0.21	0.305455	0.173084	0.187647
0.09	0.5	0.09	0.21	0.74	1.5	-0.23	-0.12	0.64	0.26	-0.43	-0.52	-0.13	0.53	0.77	1.21	1.14	-0.58	0.2	0.94	-0.13	0.34	-0.56		0.24	0.339091	0.177508	0.19296
0.1	0.53	0.1	0.26	0.81	1.55	-0.2	-0.11	0.69	0.28	-0.41	-0.5	-0.1	0.54	0.82	1.31	1.18	-0.55	0.2	0.99	-0.1	0.36	-0.54		0.272727	0.373636	0.181499	0.197729
0.11	0.56	0.11	0.31	0.89	1.59	-0.17	-0.1	0.74	0.29	-0.38	-0.48	-0.07	0.56	0.87	1.42	1.23	-0.52	0.21	1.05	-0.07	0.37	-0.53		0.305455	0.410909	0.18491	0.204208
0.12	0.61	0.12	0.36	0.97	1.64	-0.14	-0.09	0.79	0.31	-0.36	-0.45	-0.04	0.58	0.92	1.53	1.27	-0.49	0.22	1.1	-0.03	0.39	-0.51		0.341818	0.449091	0.18929	0.209573
0.13	0.65	0.13	0.41	1.05	1.68	-0.11	-0.08	0.85	0.33	-0.33	-0.43	-0.01	0.6	0.97	1.64	1.32	-0.45	0.23	1.16	0	0.41	-0.48		0.377273	0.49	0.193307	0.215141
0.14	0.69	0.14	0.47	1.14	1.72	-0.08	-0.07	0.9	0.34	-0.29	-0.4	0.03	0.62	1.02	1.75	1.37	-0.41	0.24	1.22	0.04	0.43	-0.46		0.414545	0.531818	0.196914	0.220869
0.15	0.74	0.16	0.53	1.23	1.76	-0.04	-0.06	0.95	0.36	-0.26	-0.37	0.07	0.64	1.07	1.87	1.41	-0.37	0.26	1.28	0.08	0.46	-0.43		0.454545	0.576364	0.200764	0.226356
0.16	0.8	0.17	0.58	1.32	1.8	-0.01	-0.05	1	0.37	-0.22	-0.34	0.12	0.66	1.12	1.99	1.46	-0.33	0.27	1.34	0.11	0.49	-0.4		0.492727	0.620909	0.204953	0.232475
0.17	0.85	0.19	0.64	1.41	1.84	0.03	-0.04	1.05	0.39	-0.18	-0.32	0.17	0.69	1.17	2.1	1.51	-0.29	0.29	1.39	0.15	0.52	-0.37		0.532727	0.666364	0.209155	0.237595
0.18	0.91	0.2	0.7	1.5	1.87	0.06	-0.02	1.1	0.4	-0.13	-0.29	0.22	0.71	1.22	2.22	1.56	-0.24	0.3	1.45	0.19	0.55	-0.34		0.572727	0.712727	0.212599	0.243449
0.19	0.97	0.22	0.76	1.6	1.9	0.1	-0.01	1.15	0.41	-0.09	-0.26	0.27	0.74	1.27	2.34	1.61	-0.2	0.32	1.51	0.22	0.59	-0.3		0.613636	0.760909	0.216821	0.249386
0.2	1.04	0.24	0.82	1.69	1.93	0.13	0.01	1.19	0.42	-0.04	-0.23	0.33	0.77	1.32	2.46	1.66	-0.15	0.34	1.57	0.26	0.62	-0.27		0.654545	0.81	0.22041	0.255168
0.21	1.11	0.26	0.88	1.78	1.96	0.17	0.02	1.24	0.44	0.01	-0.2	0.39	0.8	1.36	2.58	1.71	-0.1	0.36	1.63	0.3	0.66	-0.23		0.697273	0.86	0.22435	0.260447
0.22	1.17	0.28	0.93	1.87	1.99	0.21	0.04	1.29	0.45	0.06	-0.17	0.45	0.82	1.4	2.7	1.75	-0.05	0.38	1.68	0.34	0.71	-0.19		0.738182	0.908182	0.228034	0.265257
0.23	1.25	0.3	0.99	1.96	2.02	0.25	0.05	1.33	0.46	0.11	-0.14	0.51	0.86	1.44	2.82	1.8	0	0.41	1.74	0.37	0.75	-0.14		0.78	0.96	0.232367	0.2704
0.24	1.32	0.32	1.03	2.04	2.04	0.28	0.07	1.37	0.48	0.17	-0.11	0.58	0.89	1.48	2.93	1.84	0.04	0.43	1.8	0.41	0.8	-0.1		0.819091	1.00909	0.235111	0.275237
0.25	1.39	0.34	1.08	2.12	2.07	0.32	0.09	1.41	0.49	0.22	-0.08	0.64	0.92	1.52	3.05	1.88	0.09	0.46	1.85	0.45	0.84	-0.06		0.859091	1.05818	0.238718	0.280259
0.26	1.47	0.37	1.13	2.2	2.09	0.36	0.11	1.45	0.51	0.28	-0.05	0.71	0.96	1.55	3.16	1.92	0.14	0.48	1.91	0.48	0.89	-0.02		0.901818	1.10727	0.241623	0.284998
0.27	1.54	0.39	1.17	2.28	2.11	0.4	0.13	1.49	0.53	0.34	-0.03	0.78	0.99	1.58	3.27	1.96	0.19	0.51	1.97	0.52	0.94	0.03		0.940909	1.15818	0.244932	0.289139
0.28	1.62	0.42	1.2	2.34	2.13	0.44	0.14	1.52	0.55	0.39	0	0.85	1.03	1.61	3.38	2	0.25	0.54	2.02	0.55	0.99	0.07		0.977273	1.20818	0.247273	0.293338
0.29	1.7	0.44	1.24	2.41	2.15	0.48	0.17	1.55	0.58	0.45	0.03	0.92	1.06	1.63	3.49	2.03	0.3	0.57	2.07	0.59	1.04	0.12		1.01818	1.25636	0.249541	0.29709
0.3	1.77	0.47	1.27	2.48	2.17	0.52	0.19	1.58	0.61	0.51	0.06	1	1.1	1.65	3.59	2.07	0.35	0.6	2.13	0.62	1.1	0.16		1.05727	1.30636	0.251696	0.301096
0.31	1.85	0.49	1.29	2.53	2.18	0.56	0.21	1.61	0.64	0.56	0.08	1.07	1.14	1.67	3.69	2.1	0.41	0.63	2.18	0.66	1.15	0.2		1.09091	1.35455	0.253494	0.304396
0.32	1.93	0.52	1.32	2.58	2.2	0.6	0.23	1.64	0.67	0.62	0.11	1.15	1.18	1.69	3.78	2.13	0.46	0.66	2.23	0.69	1.2	0.25		1.12909	1.40182	0.255106	0.307171
0.33	2	0.55	1.34	2.63	2.22	0.64	0.25	1.66	0.7	0.67	0.14	1.22	1.21	1.7	3.88	2.15	0.52	0.7	2.28	0.73	1.25	0.29		1.16364	1.44818	0.256463	0.310252
0.34	2.08	0.57	1.36	2.68	2.23	0.68	0.27	1.68	0.74	0.73	0.16	1.3	1.25	1.71	3.97	2.18	0.57	0.73	2.33	0.76	1.3	0.33		1.19818	1.49364	0.258104	0.313523
0.35	2.15	0.6	1.37	2.72	2.24	0.72	0.29	1.7	0.78	0.78	0.19	1.37	1.28	1.72	4.05	2.2	0.63	0.76	2.38	0.79	1.35	0.37		1.23091	1.53636	0.258568	0.315855
0.36	2.22	0.63	1.39	2.75	2.25	0.76	0.31	1.72	0.82	0.83	0.22	1.45	1.32	1.73	4.13	2.22	0.69	0.8	2.43	0.82	1.4	0.41		1.26364	1.58182	0.258662	0.317962
0.37	2.3	0.65	1.4	2.79	2.26	0.8	0.33	1.73	0.87	0.88	0.24	1.52	1.35	1.73	4.21	2.25	0.75	0.83	2.47	0.85	1.45	0.44		1.29545	1.62273	0.259977	0.320761
0.38	2.37	0.68	1.41	2.82	2.27	0.83	0.35	1.74	0.91	0.93	0.27	1.6	1.39	1.74	4.28	2.27	0.8	0.87	2.51	0.88	1.49	0.48		1.32545	1.66455	0.260288	0.322421
0.39	2.43	0.7	1.42	2.84	2.28	0.87	0.37	1.75	0.96	0.97	0.3	1.67	1.43	1.74	4.34	2.28	0.86	0.9	2.56	0.91	1.54	0.52		1.35364	1.70455	0.259868	0.323454
0.4	2.5	0.72	1.42	2.86	2.28	0.91	0.38	1.76	1.01	1.02	0.33	1.75	1.46	1.74	4.4	2.3	0.92	0.94	2.6	0.94	1.58	0.55		1.38091	1.74364	0.25983	0.324755
0.41	2.56	0.75	1.43	2.87	2.29	0.94	0.4	1.77	1.06	1.06	0.35	1.82	1.49	1.74	4.46	2.32	0.98	0.97	2.63	0.96	1.62	0.58		1.40727	1.77909	0.259433	0.326384
0.42	2.62	0.77	1.43	2.88	2.29	0.97	0.42	1.77	1.1	1.1	0.38	1.89	1.52	1.73	4.51	2.33	1.03	1.01	2.67	0.99	1.66	0.61		1.43	1.81364	0.258693	0.327248
0.43	2.68	0.79	1.43	2.89	2.29	1	0.43	1.77	1.15	1.14	0.41	1.96	1.56	1.73	4.55	2.34	1.09	1.04	2.7	1.01	1.69	0.64		1.45273	1.84636	0.258334	0.327415
0.44	2.73	0.81	1.44	2.89	2.29	1.03	0.44	1.77	1.19	1.18	0.44	2.03	1.59	1.73	4.59	2.36	1.14	1.08	2.73	1.03	1.72	0.67		1.47364	1.87909	0.25727	0.327884
0.45	2.79	0.83	1.44	2.89	2.28	1.06	0.45	1.77	1.24	1.21	0.47	2.09	1.62	1.72	4.62	2.37	1.19	1.11	2.76	1.04	1.75	0.69		1.49364	1.90545	0.25652	0.328355
0.46	2.83	0.84	1.44	2.89	2.28	1.08	0.46	1.77	1.28	1.25	0.5	2.15	1.64	1.72	4.64	2.37	1.24	1.14	2.79	1.06	1.78	0.72		1.51091	1.93182	0.255647	0.327491
0.47	2.88	0.86	1.44	2.88	2.27	1.1	0.47	1.77	1.32	1.28	0.53	2.21	1.67	1.71	4.65	2.38	1.29	1.16	2.81	1.07	1.81	0.74		1.52727	1.95455	0.254455	0.326631
0.48	2.92	0.87	1.44	2.87	2.26	1.12	0.48	1.76	1.35	1.31	0.56	2.27	1.7	1.7	4.66	2.39	1.33	1.19	2.83	1.08	1.83	0.77		1.54	1.97727	0.253133	0.325535
0.49	2.96	0.89	1.43	2.86	2.24	1.14	0.48	1.76	1.38	1.34	0.59	2.33	1.72	1.7	4.66	2.39	1.37	1.21	2.84	1.09	1.86	0.79		1.55182	1.99636	0.251937	0.323942
0.5	2.99	0.9	1.43	2.84	2.23	1.15	0.49	1.75	1.41	1.37	0.62	2.38	1.74	1.69	4.65	2.39	1.41	1.23	2.85	1.09	1.88	0.81		1.56182	2.01091	0.250018	0.321975
0.51	3.02	0.91	1.43	2.82	2.21	1.16	0.49	1.74	1.42	1.4	0.65	2.43	1.76	1.68	4.64	2.39	1.44	1.25	2.86	1.09	1.9	0.83		1.56818	2.02455	0.248467	0.320265
0.52	3.04	0.91	1.42	2.8	2.19	1.17	0.49	1.74	1.44	1.42	0.68	2.47	1.78	1.67	4.61	2.39	1.47	1.27	2.87	1.09	1.92	0.85		1.57273	2.03545	0.246853	0.317036
0.53	3.06	0.92	1.41	2.77	2.17	1.18	0.49	1.73	1.45	1.45	0.71	2.51	1.8	1.65	4.58	2.38	1.5	1.28	2.87	1.08	1.94	0.87		1.57636	2.04182	0.244582	0.314156
0.54	3.07	0.93	1.4	2.74	2.15	1.18	0.49	1.72	1.45	1.47	0.74	2.55	1.81	1.64	4.54	2.38	1.52	1.28	2.86	1.07	1.96	0.89		1.57636	2.04545	0.242105	0.310842
0.55	3.08	0.93	1.39	2.71	2.13	1.18	0.48	1.71	1.45	1.49	0.78	2.58	1.83	1.63	4.49	2.37	1.54	1.29	2.85	1.06	1.98	0.9		1.57545	2.04727	0.24007	0.306695
0.56	3.08	0.93	1.38	2.68	2.1	1.18	0.48	1.69	1.44	1.51	0.81	2.61	1.84	1.61	4.43	2.36	1.55	1.29	2.84	1.04	1.99	0.92		1.57091	2.04364	0.237247	0.302469
0.57	3.08	0.93	1.36	2.64	2.07	1.17	0.47	1.68	1.43	1.53	0.84	2.64	1.84	1.6	4.37	2.35	1.56	1.28	2.83	1.03	2.01	0.94		1.56364	2.04091	0.234801	0.298202
0.58	3.08	0.93	1.35	2.6	2.04	1.17	0.46	1.66	1.41	1.55	0.86	2.66	1.85	1.58	4.29	2.34	1.56	1.28	2.8	1.01	2.03	0.95		1.55545	2.03182	0.232533	0.292615
0.59	3.06	0.93	1.33	2.56	2.01	1.16	0.45	1.65	1.38	1.56	0.89	2.67	1.85	1.57	4.21	2.32	1.56	1.26	2.78	0.98	2.04	0.97		1.54364	2.01909	0.229245	0.287486
0.6	3.05	0.93	1.31	2.51	1.98	1.14	0.44	1.63	1.36	1.57	0.92	2.68	1.85	1.55	4.13	2.3	1.56	1.25	2.75	0.95	2.05	0.98		1.53091	2.00455	0.226324	0.28249
0.61	3.02	0.92	1.29	2.47	1.95	1.13	0.43	1.61	1.32	1.59	0.95	2.68	1.84	1.53	4.03	2.28	1.56	1.23	2.72	0.93	2.07	1		1.51636	1.98818	0.222961	0.275703
0.62	2.99	0.92	1.26	2.42	1.92	1.11	0.42	1.58	1.28	1.59	0.97	2.68	1.84	1.51	3.93	2.25	1.55	1.21	2.68	0.89	2.08	1.01		1.49636	1.96636	0.219484	0.269859
0.63	2.96	0.91	1.24	2.37	1.88	1.1	0.4	1.56	1.24	1.6	1	2.67	1.83	1.49	3.83	2.23	1.54	1.18	2.64	0.86	2.1	1.02		1.47818	1.94455	0.216261	0.26405
0.64	2.92	0.9	1.2	2.32	1.84	1.08	0.39	1.53	1.19	1.6	1.02	2.66	1.82	1.47	3.72	2.2	1.53	1.15	2.6	0.83	2.11	1.03		1.45364	1.92	0.212702	0.25765
0.65	2.88	0.89	1.17	2.27	1.81	1.05	0.37	1.5	1.14	1.6	1.04	2.65	1.8	1.45	3.6	2.17	1.51	1.12	2.55	0.79	2.12	1.04		1.42909	1.89091	0.209972	0.251181
0.66	2.83	0.88	1.14	2.21	1.78	1.03	0.35	1.47	1.09	1.6	1.05	2.63	1.79	1.42	3.48	2.14	1.5	1.09	2.5	0.75	2.13	1.05		1.40273	1.86182	0.206402	0.244714
0.67	2.78	0.87	1.11	2.16	1.74	1.01	0.34	1.44	1.03	1.59	1.07	2.6	1.77	1.4	3.36	2.1	1.48	1.05	2.45	0.71	2.14	1.06		1.37636	1.82909	0.202611	0.23844
0.68	2.72	0.86	1.07	2.1	1.7	0.98	0.32	1.4	0.98	1.59	1.08	2.57	1.74	1.38	3.23	2.06	1.46	1.01	2.39	0.67	2.15	1.07		1.34545	1.79364	0.198812	0.231694
0.69	2.66	0.85	1.04	2.04	1.67	0.95	0.3	1.36	0.92	1.57	1.09	2.54	1.72	1.36	3.11	2.02	1.44	0.97	2.33	0.63	2.15	1.07		1.31364	1.75818	0.195161	0.225964
0.7	2.6	0.83	1	1.98	1.63	0.92	0.28	1.32	0.86	1.56	1.1	2.5	1.69	1.33	2.98	1.98	1.42	0.93	2.27	0.58	2.15	1.07		1.28	1.71818	0.19198	0.220334
0.71	2.53	0.82	0.96	1.92	1.6	0.9	0.26	1.28	0.8	1.54	1.1	2.46	1.66	1.31	2.85	1.94	1.4	0.88	2.21	0.54	2.16	1.08		1.24636	1.68091	0.188083	0.214719
0.72	2.46	0.81	0.92	1.86	1.56	0.87	0.24	1.24	0.74	1.52	1.11	2.41	1.63	1.29	2.72	1.9	1.38	0.84	2.15	0.49	2.15	1.08		1.21182	1.64	0.184291	0.209185
0.73	2.38	0.79	0.89	1.79	1.53	0.84	0.22	1.19	0.69	1.5	1.11	2.36	1.6	1.26	2.59	1.85	1.35	0.79	2.09	0.45	2.15	1.07		1.17545	1.59636	0.179779	0.204501
0.74	2.31	0.78	0.85	1.73	1.5	0.8	0.2	1.14	0.63	1.48	1.1	2.31	1.57	1.24	2.46	1.8	1.33	0.74	2.02	0.4	2.14	1.07		1.13818	1.55273	0.176758	0.199796
0.75	2.23	0.76	0.81	1.67	1.47	0.77	0.17	1.09	0.58	1.45	1.1	2.25	1.53	1.21	2.33	1.76	1.31	0.7	1.96	0.35	2.14	1.06		1.1	1.50909	0.173341	0.195785
0.76	2.15	0.74	0.78	1.61	1.43	0.74	0.15	1.05	0.52	1.42	1.09	2.2	1.5	1.19	2.21	1.71	1.28	0.65	1.89	0.31	2.13	1.06		1.06182	1.46636	0.169517	0.191915
0.77	2.07	0.73	0.74	1.54	1.4	0.71	0.13	1	0.47	1.39	1.08	2.14	1.46	1.17	2.08	1.66	1.26	0.6	1.83	0.26	2.11	1.05		1.02364	1.42	0.165454	0.188303
0.78	1.98	0.71	0.71	1.48	1.37	0.68	0.11	0.95	0.42	1.36	1.06	2.07	1.43	1.14	1.96	1.62	1.24	0.55	1.76	0.21	2.1	1.03		0.984545	1.37364	0.161242	0.185679
0.79	1.9	0.69	0.68	1.42	1.34	0.65	0.09	0.9	0.37	1.32	1.04	2.01	1.39	1.12	1.85	1.57	1.21	0.51	1.7	0.17	2.08	1.02		0.945455	1.33	0.157517	0.182558
0.8	1.82	0.68	0.65	1.36	1.31	0.61	0.07	0.85	0.33	1.29	1.02	1.95	1.35	1.1	1.73	1.53	1.19	0.46	1.63	0.12	2.06	1		0.908182	1.28364	0.153835	0.180566
0.81	1.74	0.66	0.62	1.29	1.28	0.58	0.05	0.8	0.28	1.25	1	1.88	1.31	1.08	1.62	1.48	1.17	0.41	1.57	0.07	2.03	0.99		0.868182	1.23727	0.150114	0.178382
0.82	1.66	0.64	0.59	1.23	1.25	0.55	0.03	0.75	0.24	1.22	0.98	1.81	1.28	1.05	1.52	1.44	1.14	0.37	1.51	0.03	2.01	0.97		0.830909	1.19364	0.146675	0.176508
0.83	1.58	0.62	0.57	1.17	1.22	0.51	0.02	0.71	0.2	1.18	0.95	1.74	1.24	1.03	1.42	1.4	1.12	0.32	1.46	-0.02	1.98	0.94		0.793636	1.14818	0.142512	0.175649
0.84	1.5	0.6	0.54	1.11	1.19	0.48	0	0.66	0.17	1.14	0.93	1.67	1.2	1.01	1.32	1.36	1.09	0.28	1.4	-0.06	1.95	0.92		0.756364	1.10364	0.138704	0.173778
0.85	1.42	0.59	0.52	1.05	1.16	0.45	-0.02	0.62	0.13	1.1	0.9	1.6	1.17	0.99	1.22	1.32	1.06	0.24	1.34	-0.1	1.92	0.89		0.72	1.05909	0.135002	0.172329
0.86	1.34	0.57	0.5	0.99	1.13	0.42	-0.04	0.58	0.1	1.06	0.87	1.53	1.13	0.97	1.13	1.28	1.04	0.2	1.29	-0.15	1.89	0.87		0.683636	1.01636	0.13113	0.171842
0.87	1.27	0.55	0.48	0.93	1.1	0.39	-0.05	0.54	0.06	1.03	0.84	1.47	1.1	0.95	1.04	1.25	1.01	0.16	1.24	-0.19	1.85	0.84		0.649091	0.974545	0.128009	0.171036
0.88	1.2	0.53	0.47	0.87	1.07	0.35	-0.07	0.5	0.03	0.99	0.8	1.4	1.06	0.92	0.96	1.21	0.98	0.12	1.19	-0.23	1.82	0.81		0.612727	0.930909	0.124762	0.17044
0.89	1.13	0.51	0.45	0.82	1.04	0.32	-0.08	0.47	0.01	0.95	0.77	1.33	1.03	0.9	0.88	1.18	0.95	0.08	1.15	-0.27	1.78	0.78		0.580909	0.89	0.120856	0.169882
0.9	1.07	0.49	0.44	0.76	1.01	0.29	-0.1	0.43	-0.02	0.91	0.74	1.26	1	0.88	0.81	1.15	0.92	0.05	1.1	-0.31	1.74	0.75		0.547273	0.85	0.118199	0.168906
0.91	1	0.47	0.42	0.71	0.98	0.26	-0.11	0.4	-0.05	0.88	0.7	1.19	0.96	0.86	0.74	1.12	0.89	0.01	1.06	-0.35	1.7	0.71		0.514545	0.808182	0.115052	0.168603
0.92	0.94	0.45	0.41	0.65	0.95	0.24	-0.13	0.37	-0.08	0.84	0.67	1.12	0.93	0.83	0.67	1.09	0.86	-0.02	1.02	-0.39	1.66	0.68		0.482727	0.768182	0.11234	0.167998
0.93	0.89	0.43	0.4	0.6	0.91	0.21	-0.14	0.35	-0.1	0.8	0.63	1.06	0.9	0.81	0.6	1.06	0.82	-0.05	0.99	-0.42	1.62	0.64		0.452727	0.73	0.108863	0.167245
0.94	0.83	0.4	0.38	0.55	0.88	0.18	-0.16	0.32	-0.13	0.77	0.6	0.99	0.87	0.79	0.54	1.04	0.79	-0.08	0.95	-0.46	1.57	0.61		0.42	0.691818	0.107026	0.166547
0.95	0.78	0.38	0.37	0.5	0.85	0.15	-0.17	0.3	-0.15	0.73	0.56	0.93	0.84	0.77	0.48	1.01	0.75	-0.11	0.91	-0.49	1.53	0.57		0.390909	0.653636	0.104084	0.165772
0.96	0.73	0.36	0.36	0.45	0.82	0.12	-0.18	0.28	-0.18	0.7	0.53	0.87	0.81	0.74	0.43	0.99	0.72	-0.14	0.88	-0.52	1.49	0.54		0.362727	0.619091	0.102168	0.165257
0.97	0.69	0.34	0.35	0.41	0.79	0.1	-0.2	0.26	-0.2	0.66	0.49	0.81	0.79	0.72	0.38	0.96	0.68	-0.16	0.85	-0.55	1.44	0.5		0.335455	0.583636	0.100085	0.163881
0.98	0.64	0.32	0.34	0.36	0.76	0.07	-0.21	0.24	-0.22	0.63	0.46	0.75	0.76	0.7	0.33	0.94	0.64	-0.19	0.82	-0.58	1.4	0.46		0.308182	0.548182	0.0978665	0.163573
0.99	0.6	0.3	0.33	0.32	0.73	0.04	-0.22	0.23	-0.25	0.6	0.43	0.7	0.73	0.68	0.28	0.91	0.6	-0.21	0.79	-0.61	1.35	0.43		0.282727	0.513636	0.096541	0.162298
1	0.56	0.28	0.32	0.28	0.7	0.02	-0.24	0.22	-0.27	0.56	0.39	0.64	0.7	0.65	0.24	0.89	0.56	-0.24	0.76	-0.64	1.3	0.39		0.256364	0.477273	0.0946215	0.161432
1.01	0.53	0.26	0.31	0.25	0.67	-0.01	-0.25	0.21	-0.3	0.53	0.36	0.59	0.68	0.63	0.19	0.87	0.52	-0.26	0.74	-0.67	1.26	0.35		0.232727	0.445455	0.0937801	0.161309
1.02	0.49	0.24	0.29	0.21	0.64	-0.03	-0.26	0.2	-0.32	0.5	0.33	0.54	0.65	0.61	0.15	0.85	0.48	-0.28	0.71	-0.69	1.21	0.31		0.208182	0.412727	0.0918776	0.159733
1.03	0.46	0.21	0.28	0.18	0.61	-0.06	-0.28	0.19	-0.34	0.47	0.3	0.49	0.63	0.59	0.12	0.82	0.44	-0.3	0.68	-0.72	1.16	0.28		0.183636	0.380909	0.0910671	0.158524
1.04	0.43	0.19	0.27	0.16	0.59	-0.09	-0.29	0.18	-0.36	0.43	0.27	0.44	0.6	0.57	0.08	0.8	0.4	-0.31	0.66	-0.74	1.12	0.24		0.161818	0.350909	0.0900285	0.157298
1.05	0.4	0.17	0.26	0.13	0.56	-0.11	-0.3	0.17	-0.39	0.4	0.24	0.4	0.58	0.56	0.05	0.78	0.36	-0.33	0.63	-0.76	1.07	0.2		0.139091	0.321818	0.0891827	0.156076
1.06	0.37	0.15	0.25	0.11	0.54	-0.14	-0.31	0.17	-0.41	0.37	0.21	0.36	0.55	0.54	0.02	0.76	0.31	-0.35	0.61	-0.78	1.02	0.17		0.119091	0.291818	0.0885895	0.154724
1.07	0.34	0.13	0.23	0.1	0.52	-0.16	-0.33	0.16	-0.43	0.34	0.18	0.32	0.53	0.52	-0.01	0.74	0.27	-0.37	0.58	-0.8	0.97	0.13		0.0981818	0.261818	0.0880477	0.153486
1.08	0.31	0.11	0.22	0.09	0.51	-0.19	-0.34	0.16	-0.45	0.31	0.15	0.28	0.5	0.51	-0.03	0.72	0.23	-0.38	0.56	-0.82	0.93	0.09		0.08	0.235455	0.0880496	0.152383
1.09	0.29	0.09	0.21	0.08	0.49	-0.21	-0.35	0.15	-0.46	0.28	0.12	0.24	0.48	0.5	-0.06	0.69	0.19	-0.39	0.54	-0.84	0.88	0.06		0.0627273	0.208182	0.0870224	0.150887
1.1	0.26	0.08	0.2	0.07	0.48	-0.24	-0.36	0.15	-0.48	0.25	0.1	0.21	0.45	0.48	-0.08	0.67	0.14	-0.41	0.51	-0.85	0.83	0.02		0.0463636	0.179091	0.0872955	0.148908
1.11	0.24	0.06	0.19	0.07	0.47	-0.26	-0.37	0.14	-0.5	0.22	0.07	0.17	0.43	0.47	-0.1	0.66	0.1	-0.42	0.49	-0.87	0.78	-0.01		0.03	0.154545	0.0874175	0.148001
1.12	0.22	0.04	0.18	0.07	0.46	-0.29	-0.38	0.14	-0.51	0.19	0.05	0.14	0.4	0.46	-0.12	0.64	0.06	-0.44	0.47	-0.88	0.74	-0.05		0.0154545	0.129091	0.087546	0.146923
1.13	0.19	0.02	0.16	0.07	0.45	-0.31	-0.39	0.13	-0.52	0.16	0.02	0.11	0.38	0.45	-0.14	0.62	0.02	-0.45	0.45	-0.9	0.7	-0.08		-0.00181818	0.105455	0.086915	0.14624
1.14	0.17	0	0.15	0.07	0.45	-0.34	-0.4	0.13	-0.53	0.13	0	0.09	0.35	0.44	-0.15	0.6	-0.01	-0.46	0.42	-0.91	0.65	-0.12		-0.0154545	0.0818182	0.0877223	0.144164
1.15	0.15	-0.01	0.14	0.08	0.45	-0.36	-0.41	0.12	-0.54	0.1	-0.03	0.06	0.33	0.43	-0.17	0.59	-0.05	-0.47	0.4	-0.92	0.61	-0.15		-0.0281818	0.06	0.0882643	0.143311
1.16	0.13	-0.03	0.13	0.09	0.45	-0.39	-0.42	0.11	-0.55	0.08	-0.05	0.03	0.3	0.43	-0.18	0.57	-0.09	-0.48	0.38	-0.93	0.57	-0.19		-0.0409091	0.0372727	0.0893863	0.142274
1.17	0.11	-0.04	0.12	0.1	0.45	-0.41	-0.43	0.11	-0.56	0.05	-0.07	0.01	0.28	0.42	-0.19	0.56	-0.12	-0.49	0.36	-0.94	0.53	-0.22		-0.0518182	0.0181818	0.0903108	0.141356
1.18	0.09	-0.06	0.11	0.11	0.45	-0.44	-0.43	0.1	-0.56	0.02	-0.09	-0.02	0.25	0.41	-0.2	0.54	-0.16	-0.5	0.34	-0.95	0.49	-0.26		-0.0636364	-0.00545455	0.090677	0.140249
1.19	0.07	-0.07	0.11	0.12	0.46	-0.46	-0.44	0.09	-0.56	-0.01	-0.12	-0.04	0.23	0.41	-0.21	0.53	-0.19	-0.51	0.32	-0.96	0.45	-0.29		-0.0736364	-0.0236364	0.0919315	0.139748
1.2	0.06	-0.09	0.1	0.13	0.47	-0.48	-0.45	0.09	-0.56	-0.03	-0.14	-0.06	0.2	0.4	-0.23	0.52	-0.22	-0.52	0.3	-0.97	0.42	-0.33		-0.0818182	-0.0445455	0.0934667	0.139482
1.21	0.04	-0.1	0.09	0.14	0.48	-0.51	-0.45	0.08	-0.56	-0.06	-0.16	-0.09	0.18	0.4	-0.24	0.51	-0.25	-0.53	0.28	-0.98	0.38	-0.36		-0.0918182	-0.0636364	0.0948091	0.139149
1.22	0.02	-0.11	0.08	0.15	0.49	-0.53	-0.46	0.07	-0.56	-0.08	-0.18	-0.11	0.15	0.39	-0.25	0.5	-0.28	-0.54	0.26	-0.99	0.35	-0.39		-0.100909	-0.0827273	0.0962615	0.138702
1.23	0.01	-0.12	0.07	0.16	0.5	-0.55	-0.46	0.06	-0.55	-0.1	-0.2	-0.13	0.13	0.39	-0.26	0.49	-0.31	-0.55	0.24	-1	0.32	-0.43		-0.107273	-0.100909	0.0971699	0.138993
1.24	0	-0.13	0.07	0.17	0.51	-0.57	-0.47	0.05	-0.55	-0.13	-0.22	-0.15	0.11	0.39	-0.27	0.48	-0.33	-0.55	0.23	-1	0.29	-0.46		-0.115455	-0.114545	0.0990992	0.138356
1.25	-0.02	-0.14	0.06	0.18	0.52	-0.59	-0.47	0.05	-0.54	-0.15	-0.24	-0.17	0.08	0.38	-0.28	0.47	-0.36	-0.56	0.21	-1.01	0.26	-0.49		-0.121818	-0.133636	0.100289	0.138093

## Sheet: SO_Average_N3
	STIM											SHAM												Mean		SEM
Time \ Subject Number	1	2	3	4	5	6	7	8	9	10	11	1	2	3	4	5	6	7	8	9	10	11		STIM	SHAM	STIM	SHAM
-1.5	9.14	5.88	8.59	6.76	10.56	-1.22	1.575	6.48	10.5	16.7	-1.72	2.05	-2.71	-4.14	4.21	4.26	-1.23	-1.77	4.26	1.72	2.72	-5.34		6.65864	0.366364	1.64996	1.06493
-1.49	8.94	5.55	8.72	6.82	10.45	-2.11	1.78	5.82	10.61	16.24	-2.05	1.92	-2.92	-3.94	3.84	4.78	-0.98	-1.585	4.31	1.71	2.84	-5.93		6.43364	0.367727	1.67651	1.09564
-1.48	8.85	5.12	8.73	6.89	10.44	-2.75	1.96	5.32	10.58	15.97	-2.48	2	-3.1	-3.74	3.44	5.29	-1.15	-1.555	4.38	1.34	2.99	-6.59		6.23909	0.300455	1.71056	1.14221
-1.47	8.91	4.72	8.72	6.77	10.54	-2.96	2	5.01	10.43	15.78	-3.04	2.22	-3.23	-3.56	3.21	5.76	-1.67	-1.76	4.47	0.88	3.11	-7.07		6.08	0.214545	1.73963	1.19586
-1.46	9.09	4.37	8.69	6.46	10.74	-2.89	2.08	4.63	10.36	15.47	-3.62	2.12	-3.31	-3.31	3.14	6.23	-2.13	-1.955	4.49	0.59	3.28	-7.27		5.94364	0.170455	1.75705	1.23302
-1.45	9.37	4.02	8.65	6.19	10.78	-2.5	2.27	4.18	10.58	15.01	-4.05	1.52	-3.42	-2.84	3.16	6.59	-2.3	-1.91	4.31	0.48	3.41	-7.37		5.86364	0.148182	1.75192	1.23926
-1.44	9.68	3.68	8.68	5.98	10.32	-1.86	2.345	3.7	10.9	14.43	-4.33	0.81	-3.6	-2.34	3.29	6.62	-2.31	-1.795	4.01	0.53	3.34	-7.47		5.775	0.0986364	1.72264	1.22663
-1.43	9.95	3.39	8.76	5.62	9.57	-1.31	2.21	3.13	10.97	13.73	-4.6	0.34	-3.89	-1.99	3.49	6.33	-2.35	-1.91	3.71	0.77	3.19	-7.58		5.58364	0.01	1.68918	1.21586
-1.42	10.2	3.09	8.68	5.19	9	-1.11	1.99	2.25	10.67	13.09	-5.08	-0.02	-4.21	-1.7	3.64	6.08	-2.64	-2.185	3.45	1.06	3.08	-7.67		5.27	-0.101364	1.68583	1.22029
-1.41	10.34	2.78	8.46	4.95	8.72	-1.21	1.715	1.16	9.99	12.63	-5.76	-0.43	-4.48	-1.4	3.67	6.11	-3.33	-2.345	3.19	1.3	2.95	-7.79		4.88864	-0.232273	1.71123	1.24413
-1.4	10.3	2.44	8.24	4.84	8.45	-1.43	1.335	0.14	9.07	12.23	-6.47	-0.89	-4.62	-1.21	3.58	6.23	-4.31	-2.265	2.91	1.53	2.77	-7.96		4.46773	-0.385	1.73925	1.27618
-1.39	10.09	2.02	8.01	4.58	8.01	-1.68	0.88	-0.56	8.15	11.62	-7.14	-1.39	-4.6	-1.22	3.45	6.22	-5.1	-2.025	2.58	1.73	2.59	-8.12		3.99818	-0.535	1.7469	1.29483
-1.38	9.87	1.55	7.64	4.07	7.35	-1.89	0.375	-1.04	7.47	10.66	-7.85	-1.8	-4.54	-1.27	3.5	6.07	-5.35	-1.795	2.14	1.8	2.39	-8.13		3.47318	-0.635	1.73713	1.28487
-1.37	9.68	1.13	7.07	3.41	6.47	-2.01	-0.135	-1.52	6.88	9.41	-8.58	-2.04	-4.64	-1.26	3.78	5.95	-5.17	-1.725	1.62	1.67	2.08	-8.02		2.89136	-0.705	1.71189	1.26227
-1.36	9.54	0.78	6.42	2.74	5.58	-2	-0.605	-2.07	6.13	8.06	-9.27	-2.14	-4.96	-1.32	4.02	5.86	-4.89	-1.9	1.05	1.45	1.71	-7.94		2.30045	-0.823636	1.6798	1.24556
-1.35	9.39	0.3	5.71	2.05	4.91	-1.77	-1.08	-2.63	5.15	6.84	-9.95	-2.21	-5.35	-1.39	4.02	5.6	-4.7	-2.22	0.43	1.21	1.37	-7.9		1.72	-1.01273	1.65189	1.22338
-1.34	9.12	-0.33	4.95	1.3	4.29	-1.39	-1.5	-3.31	4.1	5.91	-10.63	-2.29	-5.66	-1.3	3.87	5.06	-4.7	-2.485	-0.18	0.93	1.06	-7.78		1.13727	-1.225	1.63353	1.18267
-1.33	8.72	-0.98	4.35	0.53	3.41	-1.3	-1.775	-4.29	3.12	5.28	-11.25	-2.37	-5.95	-0.94	3.69	4.4	-4.87	-2.6	-0.75	0.6	0.78	-7.55		0.528636	-1.41455	1.62977	1.1357
-1.32	8.42	-1.68	3.91	-0.28	2.26	-1.74	-1.895	-5.48	2.13	4.74	-11.78	-2.59	-6.26	-0.48	3.48	3.84	-4.95	-2.55	-1.38	0.33	0.51	-7.43		-0.126818	-1.58909	1.64161	1.10243
-1.31	8.26	-2.43	3.61	-1.28	0.94	-2.42	-2.01	-6.58	0.98	4.06	-12.17	-2.89	-6.53	-0.15	3.27	3.37	-4.8	-2.275	-2.07	0.19	0.14	-7.46		-0.821818	-1.74591	1.6542	1.07764
-1.3	8.01	-3.14	3.23	-2.45	-0.54	-2.91	-2.165	-7.54	-0.28	3.06	-12.41	-3.06	-6.74	-0.15	3.08	2.88	-4.53	-1.77	-2.69	0.12	-0.36	-7.53		-1.55773	-1.88636	1.64458	1.04962
-1.29	7.54	-3.78	2.77	-3.59	-1.91	-3.26	-2.28	-8.4	-1.48	1.83	-12.61	-3.15	-6.97	-0.6	2.8	2.28	-4.25	-1.21	-3.2	-0.03	-0.97	-7.58		-2.28818	-2.08	1.62003	1.01119
-1.28	6.83	-4.51	2.24	-4.76	-2.81	-3.77	-2.49	-9.05	-2.66	0.48	-12.83	-3.35	-7.29	-1.28	2.3	1.51	-3.98	-0.76	-3.7	-0.23	-1.63	-7.77		-3.03	-2.38	1.58344	0.974481
-1.27	5.83	-5.34	1.61	-6.08	-3.46	-4.39	-2.97	-9.55	-3.93	-0.97	-13.04	-3.59	-7.63	-1.87	1.59	0.7	-3.88	-0.54	-4.23	-0.36	-2.36	-8.22		-3.84455	-2.76273	1.52903	0.954259
-1.26	4.57	-6.17	0.83	-7.36	-4.29	-4.85	-3.645	-10.28	-5.19	-2.48	-13.22	-3.59	-7.97	-2.24	0.82	0.06	-4.1	-0.585	-4.71	-0.47	-3.14	-8.8		-4.735	-3.15682	1.46454	0.950306
-1.25	3.27	-7.03	-0.12	-8.31	-5.21	-4.95	-4.275	-11.21	-6.34	-3.99	-13.45	-3.51	-8.36	-2.46	0.16	-0.42	-4.44	-0.84	-5.14	-0.67	-3.9	-9.24		-5.60136	-3.52909	1.40344	0.950308
-1.24	2.05	-8	-1.07	-9.17	-5.94	-4.62	-4.685	-11.86	-7.41	-5.62	-13.8	-3.71	-8.78	-2.58	-0.35	-1	-4.58	-1.115	-5.61	-1.08	-4.53	-9.43		-6.375	-3.88773	1.357	0.937485
-1.23	0.81	-8.98	-2	-10.33	-6.55	-4.07	-4.86	-12.16	-8.46	-7.53	-14.15	-4.29	-9.15	-2.49	-0.91	-1.76	-4.53	-1.28	-6.06	-1.62	-5.02	-9.47		-7.11636	-4.23455	1.32933	0.911522
-1.22	-0.54	-9.84	-2.83	-11.61	-7.25	-3.76	-4.87	-12.59	-9.47	-9.64	-14.43	-5.07	-9.41	-2.22	-1.69	-2.6	-4.39	-1.4	-6.46	-2.09	-5.55	-9.46		-7.89364	-4.57636	1.32896	0.884458
-1.21	-1.96	-10.6	-3.52	-12.65	-7.99	-4.07	-4.91	-13.24	-10.52	-11.72	-14.74	-5.85	-9.64	-2.01	-2.58	-3.55	-4.12	-1.53	-6.93	-2.54	-6.3	-9.48		-8.72	-4.95727	1.33926	0.871171
-1.2	-3.39	-11.37	-4.16	-13.44	-8.71	-4.85	-5.18	-13.72	-11.68	-13.66	-15.13	-6.46	-9.88	-2.05	-3.35	-4.52	-3.81	-1.645	-7.5	-3.15	-7.28	-9.62		-9.57182	-5.38773	1.33921	0.878196
-1.19	-4.83	-12.01	-4.82	-14.15	-9.57	-5.61	-5.635	-14.03	-12.77	-15.47	-15.53	-6.91	-10.14	-2.17	-3.96	-5.17	-3.84	-1.79	-7.99	-3.84	-8.23	-9.87		-10.4023	-5.81	1.33474	0.894708
-1.18	-6.32	-12.56	-5.53	-14.83	-10.64	-5.94	-6.215	-14.4	-13.56	-17.13	-15.81	-7.18	-10.35	-2.19	-4.44	-5.51	-4.23	-2.04	-8.37	-4.51	-8.96	-10.07		-11.1759	-6.16818	1.33499	0.900361
-1.17	-7.84	-13.09	-6.21	-15.52	-11.76	-5.69	-6.85	-14.7	-14.2	-18.7	-15.97	-7.22	-10.5	-2.19	-4.87	-6.01	-4.59	-2.425	-8.91	-5.17	-9.51	-10.12		-11.8664	-6.50136	1.35978	0.89436
-1.16	-9.25	-13.66	-6.83	-16.27	-12.63	-4.91	-7.345	-14.65	-15.03	-20.32	-16.02	-7.05	-10.53	-2.31	-5.33	-6.86	-4.73	-2.82	-9.61	-5.76	-9.98	-10.05		-12.4468	-6.82091	1.43655	0.88458
-1.15	-10.51	-14.12	-7.45	-17.04	-13.19	-4.01	-7.57	-14.63	-16.14	-22.09	-15.99	-6.94	-10.46	-2.54	-5.82	-7.71	-4.76	-3.07	-10.23	-6.06	-10.37	-9.92		-12.9764	-7.08	1.56379	0.880884
-1.14	-11.74	-14.41	-8.07	-17.78	-13.79	-3.72	-7.59	-15.02	-17.3	-23.89	-15.85	-7.06	-10.35	-2.74	-6.26	-8.45	-4.7	-3.11	-10.7	-6.18	-10.57	-9.67		-13.56	-7.25364	1.6857	0.884073
-1.13	-12.97	-14.69	-8.8	-18.38	-14.72	-4.3	-7.555	-15.67	-18.36	-25.58	-15.61	-7.16	-10.27	-2.79	-6.7	-9.21	-4.69	-3.005	-11.18	-6.38	-10.65	-9.32		-14.2395	-7.39591	1.76265	0.902272
-1.12	-14.13	-15.07	-9.66	-18.71	-15.71	-5.17	-7.52	-16.2	-19.27	-27.01	-15.3	-7.13	-10.26	-2.66	-7.36	-9.9	-5.08	-2.845	-11.6	-6.62	-10.84	-9.04		-14.8864	-7.57591	1.80903	0.931925
-1.11	-15.33	-15.45	-10.5	-18.79	-16.31	-5.68	-7.59	-16.45	-19.92	-28.17	-15	-7.16	-10.23	-2.44	-8.22	-10.45	-5.72	-2.695	-11.84	-6.83	-11.22	-8.84		-15.3809	-7.78591	1.85024	0.966102
-1.1	-16.63	-15.69	-11.32	-18.79	-16.63	-5.77	-7.635	-16.37	-20.29	-29.26	-14.75	-7.32	-10.04	-2.3	-9.07	-11.12	-5.89	-2.56	-12.02	-7.13	-11.65	-8.49		-15.7395	-7.96273	1.90785	1.01132
-1.09	-17.86	-15.77	-12.07	-18.9	-17.15	-5.61	-7.51	-15.98	-20.58	-30.51	-14.48	-7.39	-9.65	-2.34	-9.78	-11.98	-5.47	-2.43	-12.32	-7.43	-12.03	-7.89		-16.0382	-8.06455	2.00575	1.07348
-1.08	-18.82	-15.8	-12.69	-19.22	-17.88	-5.21	-7.285	-15.55	-21.08	-31.82	-14.05	-7.41	-9.23	-2.46	-10.43	-12.91	-4.9	-2.22	-12.67	-7.55	-12.45	-7.19		-16.3095	-8.12909	2.14106	1.15943
-1.07	-19.54	-15.84	-13.2	-19.67	-18.5	-4.77	-7.14	-15.29	-21.87	-32.92	-13.48	-7.66	-8.92	-2.63	-11.11	-13.78	-4.47	-1.955	-13.07	-7.58	-12.93	-6.64		-16.5655	-8.24955	2.27398	1.25493
-1.06	-20.11	-15.94	-13.71	-20	-19	-4.72	-7.11	-15.16	-22.73	-33.82	-12.98	-8.01	-8.63	-2.84	-11.85	-14.51	-4.2	-1.74	-13.57	-7.73	-13.4	-6.25		-16.8436	-8.43	2.37075	1.34549
-1.05	-20.63	-16.06	-14.3	-20.05	-19.67	-5.1	-7.065	-14.97	-23.45	-34.62	-12.64	-8.13	-8.31	-3.07	-12.66	-14.88	-4.28	-1.615	-14.04	-7.85	-13.85	-5.89		-17.1414	-8.59773	2.4366	1.41204
-1.04	-21.16	-16.06	-14.85	-20.03	-20.54	-5.39	-7.015	-14.69	-23.85	-35.23	-12.37	-8.1	-8.02	-3.28	-13.43	-14.91	-4.58	-1.475	-14.3	-7.9	-14.41	-5.53		-17.3805	-8.72136	2.49263	1.4615
-1.03	-21.63	-15.95	-15.23	-20.12	-21.34	-5.2	-6.905	-14.29	-23.93	-35.5	-11.97	-8.14	-7.84	-3.44	-14.07	-15	-4.53	-1.335	-14.44	-8.02	-14.97	-5.17		-17.4605	-8.81409	2.55125	1.51933
-1.02	-22.05	-15.9	-15.46	-20.16	-21.83	-4.64	-6.665	-13.86	-23.89	-35.46	-11.45	-8.3	-7.71	-3.67	-14.61	-15.39	-4.03	-1.35	-14.61	-8.13	-15.27	-4.69		-17.3968	-8.88727	2.60969	1.58421
-1.01	-22.54	-15.84	-15.67	-19.99	-22.05	-4.05	-6.295	-13.47	-23.91	-35.25	-10.83	-8.63	-7.61	-4.04	-15.19	-16.02	-3.58	-1.5	-14.74	-8.04	-15.27	-4.01		-17.2632	-8.96636	2.6648	1.64583
-1	-23.05	-15.55	-15.98	-19.72	-22.16	-3.85	-5.99	-13.02	-23.93	-34.91	-10.13	-9.16	-7.51	-4.44	-15.87	-16.59	-3.29	-1.58	-14.7	-7.97	-15.22	-3.26		-17.1173	-9.05364	2.69611	1.70736
-0.99	-23.3	-15.07	-16.28	-19.53	-22.25	-4.28	-5.885	-12.39	-23.75	-34.47	-9.36	-9.64	-7.36	-4.67	-16.6	-16.96	-3.05	-1.475	-14.55	-8.07	-15.31	-2.69		-16.9605	-9.125	2.686	1.77386
-0.98	-23.22	-14.61	-16.48	-19.42	-22.22	-5.03	-5.94	-11.75	-23.44	-33.96	-8.59	-9.93	-7.12	-4.65	-17.27	-17.04	-3	-1.305	-14.39	-8.14	-15.41	-2.39		-16.7873	-9.14955	2.64625	1.82382
-0.97	-23.01	-14.15	-16.48	-19.27	-22.11	-5.55	-5.91	-11.18	-23.13	-33.27	-7.87	-10.11	-6.81	-4.64	-17.74	-16.99	-3.24	-1.275	-14.16	-8.15	-15.34	-2.26		-16.5391	-9.15591	2.60603	1.83606
-0.96	-22.65	-13.59	-16.25	-18.93	-22.05	-5.72	-5.64	-10.41	-22.78	-32.34	-7.14	-10.2	-6.43	-4.82	-18.01	-17.01	-3.32	-1.52	-13.82	-8.39	-15.02	-2.18		-16.1364	-9.15636	2.57752	1.82198
-0.95	-22.02	-13.01	-15.96	-18.39	-21.94	-5.66	-5.2	-9.37	-22.29	-31.15	-6.31	-10.17	-6.01	-5.11	-18.2	-17.11	-3.03	-1.975	-13.34	-8.75	-14.49	-2.07		-15.5727	-9.11409	2.54891	1.80344
-0.94	-21.32	-12.47	-15.75	-17.73	-21.4	-5.27	-4.74	-8.37	-21.73	-29.74	-5.37	-10.16	-5.64	-5.32	-18.31	-17.14	-2.49	-2.38	-12.74	-8.88	-13.86	-1.8		-14.8991	-8.97455	2.51252	1.79588
-0.93	-20.75	-11.82	-15.54	-17.06	-20.41	-4.71	-4.23	-7.51	-21.11	-28.14	-4.32	-10.25	-5.2	-5.4	-18.23	-16.97	-1.74	-2.48	-12.05	-8.66	-13.3	-1.26		-14.1455	-8.68545	2.46977	1.80812
-0.92	-20.19	-10.97	-15.26	-16.3	-19.36	-4.52	-3.665	-6.56	-20.27	-26.49	-3.14	-10.28	-4.59	-5.37	-17.91	-16.64	-0.92	-2.21	-11.27	-8.29	-12.79	-0.4		-13.3386	-8.24273	2.41883	1.83671
-0.91	-19.57	-10.1	-14.95	-15.3	-18.37	-4.75	-3.08	-5.54	-19.15	-24.86	-1.89	-10.07	-3.95	-5.27	-17.46	-16.23	-0.43	-1.735	-10.36	-7.88	-12.15	0.6		-12.5055	-7.72136	2.35652	1.85333
-0.9	-18.96	-9.17	-14.6	-14.13	-17.28	-4.75	-2.485	-4.59	-17.83	-23.08	-0.72	-9.54	-3.36	-5.17	-16.83	-15.76	-0.34	-1.335	-9.31	-7.5	-11.29	1.56		-11.5995	-7.17045	2.28803	1.83355
-0.89	-18.26	-8.01	-14.15	-12.94	-16.13	-4.21	-1.845	-3.64	-16.38	-21.01	0.33	-8.62	-2.64	-5.04	-15.94	-15.16	-0.24	-1.205	-8.19	-7.08	-10.26	2.45		-10.5677	-6.53864	2.2181	1.78447
-0.88	-17.32	-6.71	-13.58	-11.82	-15.1	-3.37	-1.21	-2.54	-14.78	-18.66	1.44	-7.52	-1.69	-4.79	-14.94	-14.36	0.13	-1.275	-7.06	-6.53	-9.21	3.3		-9.42273	-5.81318	2.14999	1.73174
-0.87	-16.09	-5.45	-12.89	-10.69	-14	-2.29	-0.645	-1.44	-13.02	-16.01	2.74	-6.64	-0.76	-4.49	-14.02	-13.33	0.95	-1.335	-5.93	-5.89	-8.25	4.08		-8.16227	-5.05591	2.07419	1.69261
-0.86	-14.74	-4.25	-12.03	-9.33	-12.64	-1.1	-0.14	-0.45	-11.09	-13.17	4.2	-6.18	-0.04	-4.18	-13.07	-12.36	2.26	-1.325	-4.87	-5.3	-7.45	4.87		-6.79455	-4.33136	1.98758	1.68086
-0.85	-13.34	-3.04	-10.93	-7.69	-11.2	-0.24	0.345	0.49	-8.95	-10.42	5.72	-5.83	0.64	-3.74	-11.93	-11.65	3.69	-1.305	-3.81	-4.66	-6.65	5.81		-5.38682	-3.585	1.89222	1.69112
-0.84	-11.93	-1.84	-9.7	-5.95	-9.77	0.21	0.795	1.36	-6.73	-7.85	7.18	-5.35	1.48	-3.14	-10.61	-10.84	4.69	-1.215	-2.65	-3.87	-5.67	6.91		-4.02045	-2.75136	1.79354	1.68644
-0.83	-10.45	-0.64	-8.44	-4.35	-8.09	0.71	1.275	2.27	-4.56	-5.31	8.46	-4.6	2.44	-2.54	-9.23	-9.45	5.42	-0.915	-1.46	-3.01	-4.47	7.96		-2.64773	-1.805	1.69477	1.64309
-0.82	-8.83	0.67	-7.13	-2.96	-6.15	1.51	1.775	3.49	-2.35	-2.68	9.64	-3.57	3.43	-2.01	-7.88	-7.69	6.15	-0.355	-0.3	-2.21	-3.18	8.88		-1.18318	-0.794091	1.60591	1.58037
-0.81	-7.02	2.2	-5.76	-1.65	-4.26	2.49	2.31	4.96	-0.05	-0.08	10.86	-2.41	4.38	-1.39	-6.66	-6.09	6.58	0.295	0.84	-1.47	-1.87	9.7		0.363636	0.173182	1.53978	1.5132
-0.8	-5.04	3.82	-4.41	-0.33	-2.5	3.77	2.88	6.49	2.15	2.47	12.14	-1.43	5.33	-0.74	-5.69	-4.63	6.63	0.9	2.05	-0.73	-0.57	10.52		1.94909	1.05818	1.4977	1.45538
-0.79	-2.98	5.35	-3.04	1	-0.7	5.34	3.49	8.16	4.14	5.01	13.36	-0.81	6.29	-0.15	-4.85	-3.04	7.09	1.455	3.27	0.1	0.63	11.39		3.55727	1.94318	1.46799	1.4292
-0.78	-1.05	6.73	-1.6	2.37	1.1	6.79	4.11	9.96	6.13	7.42	14.5	-0.35	7.24	0.48	-3.88	-1.57	8.28	2.05	4.47	1	1.84	12.17		5.13273	2.88455	1.44936	1.42701
-0.77	0.61	7.99	-0.25	3.9	2.66	7.76	4.705	11.48	8.25	9.56	15.6	0.23	8.13	1.25	-2.63	-0.48	9.52	2.7	5.68	1.97	3.23	12.79		6.56955	3.85364	1.44214	1.41288
-0.76	2.18	9.17	0.92	5.62	4.03	8.53	5.265	12.54	10.27	11.49	16.55	1.06	8.99	1.92	-1.24	0.5	10.38	3.37	6.82	3.09	4.72	13.48		7.86955	4.82636	1.43151	1.38281
-0.75	3.82	10.25	2.04	7.28	5.45	9.29	5.82	13.37	11.89	13.43	17.3	2.06	9.79	2.47	0.09	1.66	10.99	4.065	7.81	4.39	6.18	14.35		9.08545	5.805	1.40931	1.34827
-0.74	5.4	11.24	3.15	8.64	6.97	9.88	6.34	14.15	13.14	15.53	18.03	3.13	10.45	3.1	1.29	3	11.32	4.68	8.73	5.6	7.66	15.22		10.2245	6.74364	1.40016	1.30374
-0.73	6.85	12.17	4.14	9.77	8.55	10.33	6.855	14.95	14.31	17.78	18.89	4.29	11.07	3.78	2.43	4.61	11.16	5.04	9.72	6.42	9.12	15.94		11.3268	7.59818	1.42829	1.24403
-0.72	8.15	13.05	5.07	10.8	10.27	10.8	7.345	15.93	15.64	19.99	19.73	5.47	11.79	4.39	3.59	6.48	10.91	5.29	10.73	6.94	10.38	16.58		12.4341	8.41364	1.48234	1.19599
-0.71	9.24	14.02	6.24	11.89	12.03	11.06	7.8	16.94	17.03	21.93	20.47	6.35	12.6	5.03	4.88	8.23	11	5.715	11.7	7.27	11.3	17.15		13.5136	9.20227	1.53226	1.16637
-0.7	10.15	15.09	7.65	13.18	13.71	10.84	8.23	17.54	18.18	23.59	21.22	6.88	13.37	5.82	6.45	9.57	11.4	6.225	12.68	7.5	12.05	17.55		14.4891	9.95409	1.57202	1.13689
-0.69	11.28	16.2	8.96	14.69	15.33	10.42	8.615	17.75	19.06	25.16	21.93	7.31	14.16	6.62	8.24	10.67	11.77	6.565	13.66	7.8	12.9	18.03		15.3995	10.7023	1.61597	1.12874
-0.68	12.83	17.33	10	16.23	17.01	10.25	9.005	18.03	19.87	26.85	22.5	7.88	15.07	7.44	9.98	11.78	11.83	6.84	14.59	8.24	14.01	18.83		16.355	11.4991	1.67486	1.15503
-0.67	14.57	18.49	10.95	17.55	18.75	10.37	9.43	18.61	20.65	28.74	23.1	8.63	15.99	8.53	11.56	12.95	11.61	7.215	15.47	8.64	15.38	19.77		17.3827	12.3405	1.75472	1.19588
-0.66	16.25	19.64	12.02	18.78	20.4	10.79	9.885	19.39	21.41	30.8	23.96	9.67	16.8	9.83	13.16	14.22	11.36	7.58	16.28	9.02	16.83	20.62		18.4841	13.2155	1.84899	1.23575
-0.65	17.88	20.68	13.31	20.13	21.89	11.52	10.325	20.16	22.5	32.81	25.05	11.02	17.59	11.02	14.81	15.66	11.41	7.85	17.02	9.74	18.15	21.49		19.6595	14.16	1.93864	1.27529
-0.64	19.5	21.68	14.76	21.62	23.3	12.29	10.675	20.79	24.18	34.48	26.23	12.36	18.47	12.06	16.51	17.22	11.81	8.19	17.79	10.84	19.32	22.45		20.8641	15.1836	2.01993	1.31529
-0.63	21.1	22.74	16.39	23.15	24.79	12.65	10.97	21.47	26.04	35.76	27.47	13.53	19.39	13.04	18.44	18.85	12.35	8.58	18.69	12.07	20.54	23.31		22.0482	16.2536	2.1038	1.36459
-0.62	22.62	23.79	17.9	24.65	26.4	12.64	11.23	22.51	27.55	36.93	28.75	14.66	20.33	13.99	20.62	20.47	12.85	8.895	19.63	13.45	21.98	24.11		23.1791	17.3623	2.20458	1.43689
-0.61	24.08	24.84	19.33	26.15	28.06	12.64	11.55	23.69	28.7	38.33	30.03	15.95	21.37	15.01	22.74	22.04	13.28	9.25	20.51	15.15	23.63	25.09		24.3091	18.5473	2.31698	1.52322
-0.6	25.5	25.96	20.85	27.83	29.73	12.89	12.085	24.59	29.83	40.09	31.34	17.43	22.56	16.27	24.55	23.77	13.65	9.77	21.41	16.94	25.37	26.26		25.5177	19.8164	2.43213	1.61236
-0.59	27.05	27.13	22.6	29.72	31.53	13.55	12.805	25.39	31.22	42.1	32.73	19.19	23.76	17.76	26.28	25.83	13.98	10.345	22.4	18.65	27.09	27.52		26.8932	21.1641	2.54204	1.71144
-0.58	28.85	28.27	24.59	31.75	33.49	14.74	13.595	26.38	32.97	44.04	34.17	21.18	24.87	19.33	28.21	28.16	14.35	10.85	23.45	20.41	28.68	28.84		28.4405	22.5755	2.62938	1.82853
-0.57	30.74	29.32	26.64	33.77	35.42	16.16	14.31	27.32	34.96	45.7	35.72	23.15	25.92	20.93	30.34	30.55	14.97	11.365	24.53	22.14	30.15	30.05		30.0055	24.0086	2.70455	1.94535
-0.56	32.52	30.4	28.58	35.71	37.08	17.38	14.97	27.99	36.83	47.06	37.4	24.91	27.02	22.56	32.47	32.7	16.06	11.96	25.65	23.67	31.68	31		31.4473	25.4255	2.77959	2.03586
-0.55	34.2	31.51	30.25	37.6	38.42	18.28	15.505	28.65	38.28	48.26	38.93	26.46	28.21	24.23	34.48	34.41	17.38	12.59	26.73	25.1	33.49	31.88		32.7168	26.8145	2.85795	2.10997
-0.54	35.89	32.52	31.75	39.51	39.67	18.91	15.895	29.52	39.45	49.46	40.08	27.79	29.42	25.8	36.51	35.86	18.33	13.195	27.73	26.63	35.56	32.89		33.8777	28.1559	2.9456	2.20855
-0.53	37.51	33.39	33.21	41.35	41.12	19.29	16.22	30.4	40.57	50.68	40.91	29	30.53	27.18	38.56	37.47	18.64	13.665	28.8	28.19	37.5	33.9		34.9682	29.4032	3.04859	2.34801
-0.52	38.9	34.17	34.59	42.98	42.72	19.7	16.675	31.09	41.65	51.75	41.63	30.3	31.5	28.39	40.37	39.26	18.81	14.055	29.88	29.57	38.92	34.77		35.9868	30.5295	3.13711	2.48104
-0.51	40.04	34.88	35.84	44.43	44.15	20.46	17.25	31.51	42.67	52.57	42.28	31.75	32.36	29.51	41.89	40.94	19.16	14.49	30.67	30.83	39.88	35.58		36.9164	31.5509	3.18742	2.57862
-0.5	41.1	35.5	37.08	45.86	45.26	21.35	17.72	31.71	43.55	53.12	42.88	33.11	33.11	30.48	43.49	42.4	19.47	14.875	31.13	31.92	40.61	36.38		37.7391	32.4523	3.22172	2.67488
-0.49	42.2	36.03	38.25	47.26	46.23	21.97	18.01	31.94	44.08	53.34	43.44	34.23	33.68	31.19	45.29	43.64	19.71	15.02	31.61	32.81	41.23	36.95		38.4318	33.2145	3.2588	2.78667
-0.48	43.33	36.5	39.17	48.41	47.1	22.41	18.215	32.28	44.07	53.3	43.75	35.09	33.98	31.62	46.72	44.44	20.22	15.04	32.19	33.57	41.84	37.22		38.9577	33.8118	3.28125	2.86344
-0.47	44.44	36.88	39.86	49.22	47.7	22.91	18.37	32.48	43.69	53.21	43.62	35.77	34.02	32.05	47.42	44.83	20.83	15.08	32.59	34.09	42.4	37.33		39.3073	34.2191	3.28383	2.89019
-0.46	45.42	37.01	40.44	49.69	47.97	23.43	18.325	32.45	43.3	53.17	43.17	36.32	33.92	32.49	47.63	45.15	21.14	15.085	32.7	34.12	42.79	37.38		39.4886	34.4295	3.28746	2.90656
-0.45	46.1	36.84	41.03	49.81	48.01	23.79	18.155	32.28	42.99	52.91	42.64	36.77	33.78	32.82	47.63	45.6	20.96	15.035	32.66	33.74	42.85	37.35		39.505	34.4723	3.28648	2.93586
-0.44	46.31	36.44	41.35	49.66	47.88	23.81	17.955	31.98	42.65	52.22	42.08	37	33.52	32.95	47.39	46.03	20.58	15.13	32.45	33.4	42.57	37.16		39.3032	34.38	3.27175	2.94668
-0.43	46.11	35.95	41.42	49.39	47.62	23.37	17.69	31.35	42.21	51.14	41.43	36.94	33.05	33.08	47.17	46.24	20.07	15.33	31.99	33.2	42.05	36.76		38.88	34.1709	3.25902	2.94349
-0.42	45.6	35.44	41.13	48.87	47.2	22.58	17.3	30.49	41.51	49.84	40.71	36.73	32.42	33.26	47.25	46.01	19.33	15.365	31.34	33	41.44	36.16		38.2427	33.8459	3.24566	2.95513
-0.41	44.9	34.86	40.47	47.91	46.5	21.78	16.81	29.55	40.42	48.46	39.89	36.43	31.69	33.38	47.38	45.22	18.43	15.25	30.57	32.78	40.92	35.43		37.4136	33.4073	3.20879	2.96931
-0.4	44.16	34.1	39.57	46.66	45.57	21.06	16.32	28.61	38.96	47.02	38.86	35.85	30.87	33.19	47.12	44.22	17.57	15.075	29.72	32.54	40.44	34.62		36.4445	32.8377	3.14713	2.96342
-0.39	43.36	33.19	38.63	45.42	44.7	20.25	15.78	27.64	37.26	45.43	37.66	34.98	30.05	32.55	46.53	43.39	16.82	14.705	28.87	32.04	39.49	33.74		35.3927	32.1059	3.08872	2.94216
-0.38	42.35	32.15	37.67	44.15	43.9	19.28	15.215	26.61	35.48	43.67	36.55	34.15	29.24	31.57	45.82	42.64	16.13	14.14	28.09	31.14	37.8	32.73		34.275	31.2227	3.03492	2.90926
-0.37	41.14	30.97	36.57	42.82	42.73	18.11	14.62	25.43	33.75	41.84	35.6	33.46	28.36	30.48	44.95	41.74	15.41	13.585	27.31	30.02	35.8	31.56		33.0527	30.2432	2.97949	2.8623
-0.36	39.91	29.7	35.37	41.71	41.13	16.63	13.965	24.24	32.01	39.96	34.6	32.73	27.42	29.33	43.93	40.75	14.55	13.085	26.47	28.83	34.01	30.28		31.7477	29.2168	2.93566	2.81591
-0.35	38.6	28.4	34.06	40.83	39.48	15.04	13.315	23.24	29.99	37.96	33.43	31.95	26.54	28.17	43.08	39.68	13.64	12.49	25.59	27.59	32.4	28.98		30.395	28.1918	2.89429	2.78674
-0.34	37.1	27.2	32.51	39.81	37.99	13.68	12.725	22.41	27.73	35.82	32.19	31.14	25.72	27.13	42.47	38.33	12.8	11.75	24.62	26.45	30.76	27.67		29.015	27.1673	2.82867	2.76493
-0.33	35.62	26.12	30.8	38.62	36.57	12.69	12.17	21.65	25.61	33.55	30.97	30.15	24.77	26.23	41.8	36.84	12.04	10.92	23.68	25.52	29.16	26.43		27.67	26.14	2.7388	2.7366
-0.32	34.34	25.15	29.24	37.58	35.12	11.96	11.52	20.96	23.79	31.13	29.75	28.87	23.64	25.26	40.99	35.45	11.43	10.055	22.95	24.64	27.62	25.34		26.4127	25.1132	2.65198	2.69755
-0.31	33.16	24.16	27.87	36.69	33.56	11.27	10.84	20.22	22	28.59	28.55	27.61	22.56	24.22	40.19	34.15	11.18	9.3	22.33	23.62	26.03	24.28		25.1736	24.1336	2.57873	2.64175
-0.3	31.91	23.01	26.54	35.64	31.8	10.34	10.215	19.25	20.24	26.04	27.39	26.57	21.68	23.37	39.32	32.86	11.01	8.62	21.6	22.51	24.41	23.08		23.8523	23.1845	2.51372	2.58061
-0.29	30.64	21.67	25.15	34.46	30	9.13	9.65	18.04	18.71	23.47	26.17	25.55	20.91	22.69	38.19	31.54	10.59	7.87	20.82	21.52	22.9	21.85		22.4627	22.2209	2.46021	2.52111
-0.28	29.36	20.22	23.67	33.32	28.24	8.1	9.11	16.77	17.38	20.91	24.85	24.48	20.02	21.81	36.78	29.9	10.08	7.03	20.22	20.76	21.4	20.75		21.0845	21.2027	2.40333	2.44352
-0.27	27.99	18.61	22.1	32.07	26.23	7.56	8.55	15.66	16.11	18.44	23.56	23.43	18.95	20.58	35.19	27.81	9.67	6.28	19.63	20.22	19.66	19.64		19.7164	20.0964	2.31345	2.33591
-0.26	26.56	16.94	20.42	30.55	23.93	7.28	7.965	14.84	15.05	15.94	22.3	22.27	17.77	19.18	33.37	25.69	9.14	5.67	18.9	19.82	17.68	18.5		18.3432	18.9082	2.19227	2.21766
-0.25	25.16	15.34	18.61	28.9	21.65	7.08	7.27	14.13	14.22	13.15	20.91	20.78	16.46	17.71	31.27	23.81	8.41	5.14	18.13	19.35	15.59	17.45		16.9473	17.6455	2.07647	2.09751
-0.24	23.53	13.74	16.74	27.13	19.4	6.96	6.39	13.05	13.28	10.07	19.21	18.99	14.86	16.01	28.98	21.83	7.8	4.615	17.28	18.55	13.13	16.28		15.4091	16.2114	1.97621	1.96684
-0.23	21.33	11.83	14.77	24.85	16.79	6.55	5.425	11.41	11.96	6.97	17.1	17.03	12.86	14.05	26.52	19.44	7.25	4.025	16.03	17.45	10.09	14.61		13.5441	14.4868	1.86154	1.83642
-0.22	18.43	9.42	12.68	21.85	13.7	5.61	4.38	9.38	10.37	3.95	14.54	14.8	10.53	11.91	23.78	16.66	6.22	3.315	14.23	16.28	6.67	12.49		11.3009	12.4441	1.71271	1.72969
-0.21	14.88	6.52	10.3	18.26	10.12	4.3	3.09	7	8.43	0.62	11.46	12.14	7.93	9.56	20.51	13.37	4.65	2.41	12.08	15.07	3.1	9.98		8.63455	10.0727	1.55378	1.63676
-0.2	10.71	3.08	7.42	14.05	5.75	2.61	1.495	4.11	5.91	-3.43	7.73	9.03	4.86	6.9	16.47	9.32	2.94	1.335	9.57	13.52	-0.74	6.83		5.40318	7.27591	1.41729	1.53908
-0.19	5.85	-0.98	4.05	9.03	0.55	0.22	-0.355	0.67	2.66	-8.33	3.18	5.26	1.17	3.84	11.49	4.58	1.11	0.125	6.49	11.14	-5.02	2.86		1.50409	3.91318	1.33398	1.44343
-0.18	0.33	-5.61	0.22	3.11	-5.01	-2.65	-2.345	-3.23	-1.51	-13.91	-2.26	0.62	-3.17	0.22	5.58	-0.61	-1.23	-1.34	2.75	7.6	-9.7	-1.88		-2.98773	-0.105455	1.32129	1.37551
-0.17	-5.78	-10.62	-4.14	-3.77	-10.71	-5.43	-4.56	-7.68	-6.87	-19.98	-8.54	-4.85	-8.02	-4.16	-1.29	-6.26	-4.22	-3.28	-1.67	2.83	-14.84	-7.6		-8.00727	-4.85091	1.39987	1.3635
-0.16	-12.51	-15.94	-9.33	-11.82	-17.01	-8.26	-6.965	-12.67	-13.45	-26.59	-15.74	-11.05	-13.31	-9.28	-9.33	-12.51	-7.71	-5.83	-6.89	-3.09	-20.6	-14.43		-13.6623	-10.3664	1.61357	1.44564
-0.15	-20.15	-21.54	-15.34	-20.95	-24.25	-11.82	-9.59	-18.11	-21.12	-33.88	-23.97	-17.97	-18.94	-15.12	-18.67	-19.45	-11.59	-8.89	-12.95	-9.99	-26.95	-22.08		-20.0655	-16.6	1.9807	1.65327
-0.14	-28.88	-27.49	-22.12	-30.87	-32.3	-16.39	-12.46	-24.02	-29.79	-41.85	-33.07	-25.55	-24.87	-21.54	-28.99	-27.06	-15.98	-12.24	-19.65	-17.76	-33.78	-30.2		-27.2036	-23.42	2.46469	1.9871
-0.13	-38.56	-33.74	-29.69	-41.34	-41.14	-21.66	-15.63	-30.44	-39.34	-50.54	-42.67	-33.57	-31.02	-28.45	-39.68	-35.23	-20.87	-15.64	-26.73	-26.31	-41.15	-38.86		-34.9773	-30.6827	3.03532	2.42864
-0.12	-48.87	-40.16	-38.04	-52.16	-50.72	-27.2	-19.105	-37.01	-49.52	-60	-52.42	-41.96	-37.32	-35.72	-50.21	-43.87	-25.91	-19.01	-34.02	-35.39	-49.07	-48.04		-43.2005	-38.2291	3.67661	2.94972
-0.11	-59.53	-46.49	-46.77	-62.76	-60.7	-32.68	-22.825	-43.28	-60.08	-70.04	-62.1	-50.72	-43.69	-43.25	-60.3	-53	-30.64	-22.4	-41.26	-44.74	-57.37	-57.37		-51.5686	-45.8855	4.36625	3.52139
-0.1	-70.04	-52.55	-55.52	-72.54	-70.61	-37.88	-26.64	-49.28	-70.7	-80.23	-71.44	-59.53	-49.89	-50.81	-69.78	-62.54	-35.06	-25.775	-48.18	-54.3	-65.91	-66.46		-59.7664	-53.4759	5.06083	4.11539
-0.09	-79.73	-58.29	-64.14	-81.36	-80.06	-42.78	-30.35	-55.01	-80.77	-90.16	-80.09	-67.83	-55.66	-58.06	-78.55	-71.96	-39.53	-29.07	-54.63	-63.8	-74.42	-74.91		-67.5218	-60.7655	5.71347	4.68442
-0.08	-88.25	-63.51	-72.4	-89.15	-88.64	-47.39	-33.95	-60.16	-89.77	-99.51	-87.8	-75.33	-60.88	-64.79	-86.42	-80.59	-44.1	-32.31	-60.49	-72.77	-82.48	-82.33		-74.5936	-67.4991	6.28792	5.17769
-0.07	-95.59	-68.04	-79.78	-95.8	-96.01	-51.64	-37.465	-64.62	-97.57	-107.89	-94.41	-81.92	-65.56	-70.93	-93.11	-88.12	-48.58	-35.455	-65.51	-80.7	-89.81	-88.7		-80.8014	-73.4905	6.76172	5.57593
-0.06	-101.72	-72	-85.96	-101.18	-102.17	-55.36	-40.685	-68.52	-104.02	-114.96	-99.73	-87.43	-69.63	-76.38	-98.45	-94.63	-52.9	-38.3	-69.57	-87.35	-96.33	-94.12		-86.0277	-78.6445	7.12533	5.88699
-0.05	-106.46	-75.56	-90.99	-105.28	-107.24	-58.47	-43.39	-71.75	-108.87	-120.68	-103.65	-91.69	-73.05	-80.93	-102.44	-100.18	-56.85	-40.775	-72.72	-92.57	-101.84	-98.42		-90.2127	-82.8605	7.38178	6.1114
-0.04	-109.83	-78.57	-94.85	-108.16	-111.12	-61.15	-45.635	-74.11	-112.11	-125.07	-106.41	-94.76	-75.89	-84.46	-105.27	-104.64	-60.04	-43.11	-75.07	-96.31	-106.16	-101.44		-93.365	-86.1045	7.53163	6.24066
-0.03	-112.1	-80.77	-97.4	-110.01	-113.86	-63.55	-47.445	-75.81	-113.9	-128.01	-108.23	-96.81	-78.13	-86.97	-107.22	-108.04	-62.38	-45.255	-76.66	-98.81	-109.3	-103.46		-95.5532	-88.4577	7.5793	6.30041
-0.02	-113.4	-82.08	-98.73	-110.92	-115.58	-65.52	-48.6	-77.03	-114.3	-129.39	-109.12	-97.95	-79.59	-88.5	-108.49	-110.59	-63.93	-46.805	-77.62	-100.25	-111.19	-104.66		-96.7882	-89.9614	7.54423	6.32983
-0.01	-113.69	-82.62	-98.97	-110.87	-116.3	-66.86	-49.08	-77.44	-113.37	-129.41	-109.04	-98.26	-80.2	-89.05	-109.01	-112.14	-64.69	-47.565	-78.1	-100.48	-111.62	-104.83		-97.0591	-90.5405	7.44967	6.31998
0	-112.94	-82.44	-98.3	-109.94	-115.84	-67.69	-49.13	-76.88	-111.44	-128.24	-108.06	-97.72	-80.14	-88.66	-108.6	-112.34	-64.76	-47.735	-78.03	-99.45	-110.74	-103.87		-96.4455	-90.1859	7.29195	6.239
0.01	-111.22	-81.59	-96.93	-108.35	-114.27	-67.84	-48.905	-75.84	-108.8	-125.91	-106.31	-96.19	-79.55	-87.45	-107.2	-111.25	-64.42	-47.44	-77.33	-97.44	-108.8	-102.02		-95.0877	-89.0082	7.07069	6.08283
0.02	-108.5	-80.16	-95.02	-106.11	-111.73	-66.85	-48.33	-74.55	-105.5	-122.55	-103.87	-93.8	-78.34	-85.53	-104.98	-109.34	-63.59	-46.565	-76.09	-94.71	-105.87	-99.42		-93.0155	-87.1123	6.8085	5.89101
0.03	-104.77	-78.16	-92.47	-103.2	-108.36	-64.61	-47.39	-72.77	-101.55	-118.48	-100.85	-90.82	-76.53	-83.01	-102.2	-106.77	-62.09	-45.03	-74.32	-91.23	-102.01	-96.12		-90.2373	-84.5573	6.5328	5.69332
0.04	-100.16	-75.65	-89.15	-99.83	-104.32	-61.58	-46.2	-70.43	-97.13	-113.85	-97.31	-87.39	-74.27	-79.95	-99	-103.51	-59.97	-43.075	-71.9	-87.13	-97.56	-92.35		-86.8736	-81.4641	6.24228	5.49344
0.05	-94.98	-72.75	-85.17	-96.14	-99.76	-58	-44.74	-67.82	-92.28	-108.42	-93.25	-83.34	-71.65	-76.33	-95.33	-99.76	-57.25	-41.035	-68.98	-82.78	-92.62	-88.3		-83.0282	-77.9432	5.92641	5.27984
0.06	-89.41	-69.57	-80.75	-91.84	-94.71	-54.05	-42.96	-65.01	-86.87	-102.09	-88.72	-78.69	-68.68	-72.22	-91.11	-95.72	-53.87	-38.97	-65.77	-78.16	-87.06	-83.95		-78.7255	-74.0182	5.57418	5.04966
0.07	-83.43	-66.08	-76	-86.82	-89.26	-50.08	-40.895	-61.95	-80.88	-95.12	-83.87	-73.71	-65.43	-67.73	-86.31	-91.25	-50.02	-36.67	-62.28	-73.01	-80.92	-79.37		-74.035	-69.7	5.18474	4.80736
0.08	-77.16	-62.29	-70.89	-81.53	-83.62	-46.17	-38.645	-58.6	-74.45	-87.87	-78.82	-68.37	-61.96	-62.95	-80.97	-86.17	-46.07	-34.125	-58.43	-67.43	-74.33	-74.7		-69.095	-65.0459	4.78524	4.54253
0.09	-70.72	-58.32	-65.6	-76.2	-77.73	-41.86	-36.14	-54.92	-67.79	-80.55	-73.67	-62.57	-58.32	-57.87	-75.39	-80.7	-42.01	-31.62	-54.33	-61.61	-67.41	-69.84		-63.9545	-60.1518	4.41886	4.25825
0.1	-64.13	-54.24	-60.19	-70.64	-71.48	-37.02	-33.295	-50.97	-61.06	-73.14	-68.46	-56.6	-54.54	-52.58	-70.03	-75.14	-37.76	-29.155	-50.23	-55.64	-60.38	-64.6		-58.6023	-55.1505	4.09203	3.98788
0.11	-57.35	-50.1	-54.68	-64.88	-65.04	-32.02	-30.31	-47.08	-54.21	-65.54	-63.17	-50.67	-50.7	-47.29	-65.03	-69.56	-33.47	-26.535	-46.11	-49.51	-53.5	-59.15		-53.1255	-50.1386	3.77584	3.75591
0.12	-50.43	-45.98	-49.03	-59.27	-58.52	-27.03	-27.42	-43.34	-47.17	-57.68	-57.87	-44.65	-46.8	-42.14	-60.12	-63.78	-29.3	-23.855	-41.9	-43.45	-46.76	-53.81		-47.6127	-45.1423	3.46919	3.54061
0.13	-43.56	-41.97	-43.42	-53.81	-51.71	-22.09	-24.61	-39.52	-40.01	-49.52	-52.64	-38.42	-42.86	-37.05	-55.07	-57.78	-25.34	-21.335	-37.76	-37.56	-39.97	-48.68		-42.0782	-40.1659	3.18638	3.31926
0.14	-36.92	-38.06	-38.07	-48.25	-44.74	-17.57	-21.745	-35.58	-32.98	-41.16	-47.5	-32.21	-39.03	-31.93	-49.89	-51.76	-21.74	-18.89	-33.73	-31.71	-33.18	-43.72		-36.5977	-35.2536	2.92782	3.10791
0.15	-30.59	-34.18	-33.11	-42.71	-38.25	-13.8	-18.905	-31.75	-26.29	-33.08	-42.54	-26.15	-35.43	-26.9	-44.62	-45.89	-18.48	-16.295	-29.67	-25.96	-26.54	-39.03		-31.3823	-30.4514	2.70553	2.93628
0.16	-24.53	-30.36	-28.32	-37.48	-32.43	-10.46	-16.33	-27.94	-20.05	-25.69	-37.95	-20.18	-31.99	-22.2	-39.27	-40.19	-15.27	-13.66	-25.68	-20.5	-20.21	-34.61		-26.5036	-25.7964	2.54766	2.80681
0.17	-18.68	-26.71	-23.56	-32.54	-26.81	-7.15	-13.95	-24.12	-14.29	-18.83	-33.7	-14.48	-28.66	-17.97	-34.1	-34.73	-12.12	-11.165	-21.94	-15.5	-14.27	-30.33		-21.8491	-21.3877	2.46027	2.71007
0.18	-13.1	-23.32	-18.95	-27.74	-21.29	-4.09	-11.575	-20.68	-8.91	-12.09	-29.57	-9.29	-25.41	-14.18	-29.34	-29.53	-9.23	-8.8	-18.52	-11	-8.74	-26.14		-17.3923	-17.2891	2.42752	2.63572
0.19	-7.85	-20.23	-14.66	-23.22	-16.17	-1.71	-9.21	-17.8	-3.82	-5.48	-25.5	-4.57	-22.24	-10.76	-25.01	-24.49	-6.55	-6.475	-15.24	-7.03	-3.38	-22.15		-13.2409	-13.445	2.44457	2.58781
0.2	-2.84	-17.32	-10.63	-19.05	-11.32	0.1	-6.99	-14.92	0.81	0.92	-21.65	-0.24	-19.13	-7.66	-20.94	-19.6	-4.21	-4.17	-12.09	-3.47	1.96	-18.42		-9.35364	-9.81545	2.50707	2.56554
0.21	1.89	-14.49	-6.8	-15.06	-6.45	1.74	-4.93	-11.71	4.94	7.14	-18.13	3.63	-16.12	-4.68	-17.05	-15.06	-2.6	-2.115	-9.13	-0.14	7.07	-14.99		-5.62364	-6.47136	2.60914	2.56031
0.22	6.23	-11.71	-3.16	-11.16	-1.84	3.18	-2.995	-8.68	8.69	13.13	-14.9	7.04	-13.26	-1.6	-13.23	-10.93	-1.66	-0.475	-6.29	2.94	11.7	-11.83		-2.11045	-3.41773	2.74559	2.56193
0.23	10.25	-8.95	0.44	-7.38	2.29	4.1	-1.145	-6.17	12.23	18.59	-11.88	10.33	-10.51	1.58	-9.32	-7.06	-0.74	0.825	-3.54	5.58	15.95	-8.8		1.125	-0.518636	2.8977	2.57638
0.24	13.98	-6.23	3.91	-3.66	6.27	4.63	0.685	-3.86	15.54	23.53	-8.97	13.69	-7.87	4.62	-5.22	-3.29	0.56	2.05	-0.97	7.72	20.04	-5.84		4.16591	2.31727	3.05073	2.61197
0.25	17.41	-3.55	7.12	0.08	10.26	5.26	2.495	-1.46	18.55	28.24	-6.09	16.99	-5.35	7.32	-1.24	0.49	2.05	3.325	1.28	9.55	23.87	-2.98		7.11955	5.02773	3.20344	2.66516
0.26	20.55	-1.03	10.22	3.68	13.94	6.32	4.2	0.89	21.34	32.8	-3.25	19.99	-2.91	9.57	2.24	4.26	3.45	4.485	3.3	11.17	27.17	-0.28		9.96909	7.495	3.36106	2.71504
0.27	23.53	1.35	13.5	6.92	17.33	7.55	5.74	3.15	24.05	37.14	-0.49	22.62	-0.55	11.44	5.2	7.9	4.76	5.55	5.25	12.7	30.04	2.33		12.7064	9.74909	3.52636	2.75836
0.28	26.34	3.68	16.82	9.97	20.76	8.62	7.125	5.38	26.74	41.19	2.25	24.93	1.62	13.15	8.03	11.33	5.91	6.675	7.18	14.42	32.78	4.9		15.3523	11.9023	3.69119	2.81087
0.29	28.89	5.95	19.92	13.17	24.28	9.55	8.415	7.57	29.37	44.86	4.9	26.93	3.68	15.04	11.03	14.7	6.96	7.91	9.01	16.49	35.51	7.46		17.8977	14.0655	3.84299	2.87186
0.3	31.15	8.21	22.79	16.64	27.78	10.63	9.71	9.7	31.82	47.94	7.41	28.74	5.8	17.25	14.24	18.16	8.01	9.165	10.78	18.68	38.09	9.98		20.3436	16.2632	3.95459	2.92964
0.31	33.24	10.58	25.6	20.22	31.3	11.9	11.115	11.89	34.04	50.48	9.9	30.61	7.98	19.69	17.63	21.54	9.13	10.39	12.65	20.62	40.46	12.47		22.7514	18.47	4.0208	2.98422
0.32	35.25	13.1	28.24	23.78	34.7	13.27	12.61	14.06	36.11	52.91	12.51	32.68	10.12	22.11	21.06	24.66	10.29	11.51	14.61	22.35	42.61	14.98		25.14	20.6345	4.06953	3.04304
0.33	37.26	15.57	30.58	27.07	37.61	14.8	14.005	16.03	38.11	55.55	15.3	34.75	12.34	24.29	24.33	27.7	11.57	12.525	16.48	24.07	44.54	17.51		27.4441	22.7368	4.12598	3.09633
0.34	39.24	17.78	32.64	29.82	40.02	16.47	15.22	17.86	40.02	58.36	18.24	36.55	14.74	26.08	27.41	31	12.99	13.57	18.26	25.95	46.31	20.05		29.6064	24.81	4.1912	3.13497
0.35	41.06	19.83	34.62	32.13	42.28	17.84	16.365	19.78	41.77	61	21.12	38.01	17.14	27.64	30.43	34.49	14.62	14.735	20.14	28.25	48	22.57		31.6177	26.9114	4.25362	3.16166
0.36	42.71	21.89	36.65	34.45	44.56	18.66	17.56	21.82	43.37	63.2	23.74	39.21	19.34	29.29	33.45	37.77	16.6	15.97	22.1	30.96	49.52	25		33.51	29.0191	4.30461	3.17149
0.37	44.27	24.05	38.74	37.13	46.84	19.38	18.775	23.88	44.87	64.97	26.13	40.23	21.38	31.3	36.43	40.65	18.81	17.135	24.02	33.53	50.86	27.32		35.3668	31.0605	4.33616	3.16847
0.38	45.69	26.25	40.81	40.06	49.06	20.67	20.06	25.82	46.32	66.49	28.45	41.22	23.37	33.53	39.27	43.2	20.77	18.145	25.81	35.64	52.11	29.6		37.2436	32.9695	4.3359	3.17603
0.39	46.93	28.36	42.65	42.92	51.04	22.54	21.38	27.52	47.74	67.94	30.73	42.35	25.27	35.54	41.88	45.48	22.07	18.96	27.53	37.52	53.28	31.84		39.0682	34.7018	4.31191	3.21352
0.4	48.05	30.29	44.25	45.5	52.52	24.55	22.61	28.95	49.24	69.43	32.93	43.53	27.1	36.92	44.03	47.5	23	19.685	29.13	39.35	54.19	34.01		40.7564	36.2223	4.288	3.24931
0.41	49.07	32.03	45.77	47.69	53.52	26.28	23.56	30.25	50.85	70.87	35.03	44.51	28.88	37.67	45.64	49.42	23.98	20.455	30.56	41.04	54.85	36.05		42.2655	37.5505	4.27839	3.25986
0.42	49.86	33.69	47.29	49.44	54.47	27.39	24.205	31.51	52.4	71.92	36.97	45.08	30.52	38.06	46.95	51.47	25.13	21.17	31.91	42.63	55.37	37.95		43.5586	38.7491	4.27655	3.26215
0.43	50.43	35.28	48.57	50.84	55.7	27.8	24.65	32.74	53.59	72.26	38.65	45.32	31.96	38.41	48.33	53.52	26.28	21.725	33.22	44.23	55.7	39.67		44.5918	39.8514	4.26504	3.27537
0.44	50.89	36.75	49.53	51.96	57.02	27.91	25.045	33.94	54.44	72.07	40.14	45.35	33.27	38.99	49.81	55.19	27.35	22.18	34.38	45.54	55.72	41.13		45.4268	40.81	4.23439	3.27932
0.45	51.03	37.99	50.06	52.85	57.8	28.13	25.475	35.16	55.14	71.84	41.59	45.28	34.44	39.91	51.01	56.28	28.19	22.58	35.33	46.29	55.46	42.4		46.0968	41.5609	4.17875	3.25763
0.46	50.69	39.04	50.11	53.54	57.81	28.56	25.925	36.36	55.79	71.69	42.94	45.2	35.35	40.85	51.72	56.94	28.65	22.825	36.14	46.6	54.95	43.54		46.5868	42.0695	4.09561	3.22616
0.47	50.19	39.81	49.82	54.06	57.4	29.19	26.335	37.44	56.17	71.4	44.19	45.16	36	41.34	52.07	57.43	28.87	22.815	36.83	46.58	54.12	44.49		46.9095	42.3368	3.98944	3.19932
0.48	49.9	40.3	49.51	54.42	56.95	29.93	26.52	38.29	56.09	70.68	45.38	44.96	36.53	41.21	52.34	57.71	29	22.625	37.26	46.31	53.03	45.19		47.0882	42.3786	3.86858	3.17479
0.49	49.65	40.62	49.31	54.61	56.43	30.39	26.355	38.8	55.67	69.54	46.42	44.35	37.04	40.73	52.66	57.68	29.07	22.25	37.38	46.07	51.85	45.69		47.0723	42.2518	3.75711	3.157
0.5	49.22	40.87	49.16	54.54	55.76	30.15	25.86	38.98	55.07	68.08	47.12	43.34	37.36	40.21	53.09	57.54	29.04	21.745	37.33	45.94	50.68	46		46.8009	42.025	3.6742	3.15926
0.51	48.61	41.05	48.8	54.22	55.1	29.39	25.265	39.06	54.36	66.46	47.47	42.13	37.43	39.74	53.39	57.52	28.98	21.325	37.26	45.48	49.56	46.22		46.3441	41.7305	3.60919	3.16562
0.52	47.84	41.14	48.12	53.83	54.47	28.67	24.715	39.19	53.57	64.7	47.69	40.96	37.32	39.24	53.24	57.46	28.79	21.04	37.22	44.44	48.51	46.44		45.8123	41.3327	3.53395	3.1562
0.53	46.82	41.23	47.19	53.4	53.68	28.26	24.195	39.24	52.75	62.72	47.89	39.88	37.06	38.47	52.63	56.99	28.31	20.77	37.14	43.1	47.41	46.6		45.2159	40.76	3.43296	3.12691
0.54	45.64	41.33	46.21	52.73	52.48	28.08	23.605	39.09	51.86	60.58	48.01	38.88	36.67	37.23	51.89	56.11	27.64	20.455	36.85	41.66	46.05	46.53		44.5105	39.9968	3.31145	3.08607
0.55	44.35	41.28	45.12	51.73	50.95	28.03	22.965	38.75	50.89	58.46	48.04	37.92	36.26	35.57	51.24	55.03	26.9	20.225	36.41	40.05	44.45	46.23		43.6877	39.1168	3.18193	3.03879
0.56	42.91	41.03	43.91	50.71	49.49	27.92	22.3	38.22	49.88	56.27	47.98	36.96	35.86	33.86	50.48	53.89	26	20.135	35.93	38.42	42.73	45.88		42.7836	38.195	3.06407	2.98894
0.57	41.5	40.64	42.65	49.82	48.41	27.43	21.63	37.48	48.82	53.8	47.77	35.85	35.43	32.48	49.49	52.75	24.87	20.09	35.37	36.93	40.89	45.48		41.8136	37.2391	2.97119	2.93945
0.58	40.4	40.24	41.49	48.9	47.44	26.51	20.985	36.69	47.46	51.14	47.44	34.52	34.94	31.51	48.4	51.72	23.73	19.955	34.56	35.47	38.95	44.92		40.7905	36.2432	2.89159	2.89564
0.59	39.35	39.84	40.35	47.85	46.14	25.4	20.435	36	45.73	48.68	47.04	33.09	34.47	30.8	47.18	50.56	22.81	19.67	33.68	33.91	37.06	44.3		39.7105	35.23	2.81014	2.84241
0.6	38.07	39.39	39.21	46.69	44.62	24.27	20.065	35.43	43.94	46.52	46.66	31.78	34.04	30.11	45.73	48.93	22.27	19.27	33.04	32.46	35.22	43.81		38.6241	34.2418	2.72715	2.75599
0.61	36.6	38.8	38.01	45.39	43.26	23.24	19.77	34.9	42.32	44.58	46.37	30.67	33.55	29.11	44.24	46.93	22.1	18.855	32.58	31.17	33.28	43.5		37.5673	33.2714	2.6537	2.65121
0.62	35.04	38.11	36.82	43.93	42.05	22.54	19.32	34.4	40.63	42.65	46.16	29.57	33.02	27.75	43.01	45	22.08	18.43	32.05	29.87	31.26	43.21		36.5136	32.2955	2.58223	2.57182
0.63	33.31	37.41	35.45	42.51	40.65	22.15	18.625	33.74	38.56	40.62	45.95	28.29	32.45	26.33	41.98	43.15	21.81	17.885	31.44	28.56	29.33	42.77		35.3614	31.2723	2.51317	2.52722
0.64	31.62	36.75	33.95	41.22	38.96	21.68	17.785	32.76	36.33	38.49	45.68	26.8	31.85	25.05	40.98	41.18	21.21	17.2	30.77	27.43	27.52	42.08		34.1114	30.1882	2.46444	2.49309
0.65	30.36	36.08	32.43	39.92	37.09	20.99	16.93	31.76	34.36	36.34	45.31	25.3	31.19	23.8	39.92	39.17	20.52	16.515	30.03	26.46	25.84	41.18		32.87	29.0841	2.43044	2.45275
0.66	29.42	35.33	30.9	38.58	35.15	20.26	16.195	31.05	32.61	34.1	44.78	24	30.52	22.57	38.73	37.33	19.97	15.9	29.24	25.5	24.36	40.25		31.6705	28.0336	2.38864	2.40453
0.67	28.34	34.55	29.21	37.28	33.31	19.51	15.69	30.43	30.74	31.7	44.02	22.88	29.88	21.41	37.25	35.55	19.54	15.215	28.47	24.4	23.07	39.42		30.4345	27.0077	2.33736	2.35071
0.68	26.9	33.77	27.37	35.91	31.66	18.73	15.36	29.52	28.71	29.3	43.12	21.71	29.23	20.22	35.55	33.62	19.13	14.325	27.75	23.16	21.76	38.64		29.1227	25.9177	2.28795	2.30378
0.69	25.21	32.95	25.51	34.34	30.12	18.16	14.97	28.52	26.67	27.02	42.22	20.33	28.48	18.78	33.82	31.62	18.82	13.275	27.01	21.87	20.12	37.88		27.79	24.7277	2.24521	2.28159
0.7	23.42	31.97	23.6	32.79	28.54	17.65	14.43	27.7	24.55	24.66	41.33	18.85	27.6	17.25	31.99	29.75	18.56	12.32	26.12	20.7	18.15	37.11		26.4218	23.4909	2.22392	2.26954
0.71	21.66	30.77	21.59	31.45	26.82	16.79	13.82	26.89	22.36	22.04	40.36	17.37	26.64	15.79	29.94	27.94	18.06	11.625	25.01	19.68	16.12	36.14		24.9591	22.2105	2.23323	2.2391
0.72	19.9	29.41	19.54	30.08	24.87	15.8	13.14	25.81	20.19	19.17	39.32	15.86	25.72	14.35	27.9	26.01	17.07	11.16	23.76	18.7	14.14	34.76		23.3845	20.8573	2.25737	2.18878
0.73	17.89	27.91	17.31	28.38	22.79	15.13	12.415	24.58	18.03	16.11	38.24	14.38	24.86	12.87	25.97	23.92	15.76	10.785	22.45	17.49	12.08	33.11		21.7077	19.425	2.28458	2.13883
0.74	15.54	26.23	14.91	26.39	20.81	14.48	11.65	23.32	15.73	12.88	37.03	13.03	23.92	11.41	23.92	21.87	14.53	10.26	21.03	15.92	9.88	31.59		19.9064	17.9418	2.32803	2.10894
0.75	13.15	24.34	12.4	24.24	18.88	13.36	10.87	21.97	13.43	9.52	35.66	11.71	22.89	9.9	21.67	19.91	13.61	9.395	19.51	14.02	7.6	30.3		17.9836	16.4105	2.38858	2.10907
0.76	10.93	22.35	9.97	21.95	16.76	11.96	10.005	20.48	11.34	5.95	34.15	10.27	21.86	8.24	19.42	17.86	12.84	8.175	18.03	12.01	5.2	28.93		15.9859	14.8032	2.45475	2.13599
0.77	8.71	20.33	7.49	19.35	14.36	10.49	9.115	18.88	9.36	2.18	32.52	8.71	20.79	6.56	17.1	15.49	11.88	6.88	16.53	10.06	2.63	27.23		13.8895	13.0782	2.52853	2.16028
0.78	6.29	18.27	4.87	16.34	11.85	8.62	8.175	17.19	7.24	-1.56	30.75	6.8	19.59	5.01	14.42	12.87	10.68	5.745	14.8	8.28	-0.04	25.24		11.6395	11.2177	2.61337	2.16626
0.79	3.77	16.05	2.12	13.15	9.35	6.47	7.07	15.51	4.86	-5.18	28.79	4.28	18.25	3.56	11.46	10.22	9.33	4.745	12.87	6.54	-2.64	23.1		9.26909	9.24682	2.70236	2.16972
0.8	1.2	13.62	-0.58	10.04	6.82	4.72	5.885	13.9	2.2	-8.87	26.63	1.43	16.84	2.13	8.47	7.61	8.04	3.785	10.9	4.66	-5	20.9		6.86955	7.25136	2.79332	2.17991
0.81	-1.5	10.99	-3.28	7.05	4.07	3.62	4.78	12.25	-0.65	-12.67	24.31	-1.24	15.37	0.72	5.37	4.85	6.96	2.825	8.92	2.56	-7.23	18.8		4.45182	5.26409	2.89198	2.20349
0.82	-4.42	8.27	-5.99	4.18	0.94	2.77	3.73	10.4	-3.47	-16.41	21.88	-3.55	13.89	-0.73	2.08	2.02	6.17	1.875	6.91	0.47	-9.5	16.95		1.98909	3.32591	2.99766	2.25611
0.83	-7.5	5.6	-8.73	1.49	-2.44	1.92	2.53	8.35	-6.17	-20.04	19.48	-5.68	12.47	-2.23	-1.08	-0.63	5.65	1.07	4.91	-1.5	-11.85	15.37		-0.500909	1.5	3.11621	2.34644
0.84	-10.57	3.01	-11.37	-1.02	-5.62	1.05	1.27	6.16	-8.91	-23.62	17.27	-7.63	11.05	-3.74	-3.85	-3.17	5.14	0.455	2.9	-3.38	-14.09	13.92		-2.94091	-0.217727	3.25263	2.44468
0.85	-13.52	0.48	-13.88	-3.5	-8.35	-0.01	0.13	3.96	-11.66	-27.03	15.31	-9.43	9.47	-5.13	-6.53	-5.92	4.24	-0.185	0.77	-5.22	-16.19	12.38		-5.27909	-1.97682	3.39487	2.52417
0.86	-16.34	-1.88	-16.18	-6.07	-10.82	-1.41	-0.895	1.92	-14.22	-30.27	13.36	-11.29	7.76	-6.38	-9.32	-8.81	2.81	-1.065	-1.46	-6.97	-18.17	10.5		-7.52773	-3.85409	3.5244	2.57543
0.87	-19.17	-3.99	-18.2	-8.65	-13.16	-3.11	-1.87	0.09	-16.74	-33.45	11.14	-13.35	6.01	-7.52	-11.91	-11.44	1.27	-2.1	-3.65	-8.69	-19.96	8.21		-9.73727	-5.73909	3.63831	2.59715
0.88	-21.98	-5.97	-20.05	-11.17	-15.3	-5	-2.76	-1.56	-19.5	-36.55	8.72	-15.38	4.4	-8.59	-14.08	-13.69	-0.01	-3.065	-5.66	-10.51	-21.45	5.76		-11.92	-7.47955	3.74641	2.6027
0.89	-24.55	-7.93	-21.68	-13.62	-17.26	-7.02	-3.585	-3.05	-22.29	-39.4	6.41	-17.15	3.04	-9.61	-16	-15.62	-1.01	-3.815	-7.4	-12.33	-22.74	3.44		-13.9977	-9.01773	3.84406	2.6155
0.9	-26.66	-9.81	-23.13	-15.97	-19.29	-8.83	-4.49	-4.33	-24.68	-42.05	4.31	-18.84	1.87	-10.5	-17.81	-17.2	-1.81	-4.275	-8.91	-13.99	-23.99	1.39		-15.9027	-10.3695	3.93126	2.65097
0.91	-28.39	-11.57	-24.42	-18.14	-21.45	-9.96	-5.405	-5.52	-26.57	-44.52	2.32	-20.52	0.72	-11.25	-19.43	-18.5	-2.38	-4.525	-10.33	-15.42	-25.1	-0.33		-17.6023	-11.5514	4.01064	2.69831
0.92	-29.94	-13.22	-25.57	-20.05	-23.5	-10.35	-6.225	-6.77	-28.25	-46.59	0.44	-21.98	-0.49	-11.91	-20.87	-19.88	-2.89	-4.745	-11.63	-16.63	-25.92	-1.77		-19.0932	-12.6105	4.07854	2.73759
0.93	-31.35	-14.79	-26.59	-21.77	-25.15	-10.51	-7.025	-8.2	-29.89	-48.22	-1.28	-23.01	-1.71	-12.44	-22.24	-21.53	-3.5	-5.065	-12.73	-17.56	-26.5	-3.17		-20.4341	-13.5868	4.12228	2.75564
0.94	-32.48	-16.16	-27.38	-23.34	-26.38	-10.9	-7.885	-9.77	-31.52	-49.69	-2.92	-23.76	-2.9	-12.79	-23.49	-23.2	-4.15	-5.495	-13.75	-18.25	-26.93	-4.73		-21.675	-14.495	4.14085	2.75109
0.95	-33.22	-17.37	-27.97	-24.7	-27.41	-11.49	-8.6	-11.16	-33.1	-51	-4.59	-24.31	-4.08	-12.98	-24.58	-24.62	-4.65	-6.005	-14.73	-18.85	-27.18	-6.39		-22.7827	-15.3068	4.14249	2.72814
0.96	-33.58	-18.5	-28.37	-25.85	-28.47	-12.11	-9.18	-12.26	-34.58	-51.96	-6.3	-24.6	-5.18	-13.1	-25.59	-25.68	-5.2	-6.565	-15.57	-19.37	-27.39	-7.96		-23.7418	-16.0186	4.12268	2.6912
0.97	-33.8	-19.56	-28.69	-26.87	-29.65	-12.81	-9.76	-13.38	-35.91	-52.66	-7.97	-24.75	-6.19	-13.11	-26.49	-26.43	-5.79	-6.99	-16.29	-19.69	-27.71	-9.35		-24.6418	-16.6173	4.08363	2.65648
0.98	-34.05	-20.42	-28.96	-27.79	-30.76	-13.54	-10.245	-14.68	-36.97	-53.24	-9.55	-24.92	-7.18	-12.94	-27.1	-26.85	-6.27	-7.08	-17.08	-19.7	-28.05	-10.59		-25.4732	-17.0691	4.03629	2.62618
0.99	-34.32	-21.13	-29.29	-28.51	-31.56	-13.91	-10.45	-15.85	-37.66	-53.58	-11.02	-25.03	-8.15	-12.66	-27.39	-26.95	-6.75	-6.91	-17.92	-19.49	-28.14	-11.65		-26.1164	-17.3673	3.99185	2.58272
1	-34.36	-21.81	-29.54	-29.07	-32	-13.8	-10.475	-16.68	-38.11	-53.44	-12.4	-24.92	-9.01	-12.4	-27.53	-26.89	-7.45	-6.71	-18.68	-19.14	-27.94	-12.54		-26.5168	-17.5645	3.93557	2.51717
1.01	-34.06	-22.53	-29.58	-29.61	-32.22	-13.53	-10.51	-17.4	-38.42	-52.95	-13.72	-24.62	-9.76	-12.29	-27.64	-26.88	-8.25	-6.74	-19.3	-18.62	-27.66	-13.46		-26.7755	-17.7473	3.85615	2.43695
1.02	-33.62	-23.16	-29.41	-30.04	-32.39	-13.31	-10.655	-18.22	-38.55	-52.31	-14.98	-24.23	-10.53	-12.27	-27.71	-27.06	-8.73	-7.055	-19.76	-18.02	-27.42	-14.57		-26.9677	-17.9414	3.75718	2.36086
1.03	-33.16	-23.65	-29.17	-30.18	-32.49	-13.03	-10.92	-18.99	-38.47	-51.51	-16.14	-23.73	-11.39	-12.21	-27.84	-27.24	-8.85	-7.55	-20.08	-17.66	-27.16	-15.8		-27.0645	-18.1373	3.64593	2.29259
1.04	-32.63	-24.1	-28.85	-30.19	-32.43	-12.72	-11.29	-19.62	-38.28	-50.59	-17.19	-23.24	-12.16	-12.08	-28.07	-27.14	-8.92	-8.07	-20.39	-17.6	-26.86	-17		-27.0809	-18.3209	3.52687	2.22964
1.05	-31.99	-24.46	-28.51	-30.41	-32.26	-12.45	-11.67	-20.2	-38.04	-49.67	-18.12	-22.95	-12.77	-12	-28.23	-26.69	-9.1	-8.48	-20.7	-17.51	-26.57	-18.03		-27.0709	-18.4573	3.41186	2.16698
1.06	-31.38	-24.72	-28.11	-30.77	-32.14	-12.06	-11.985	-20.72	-37.66	-48.66	-18.99	-22.84	-13.35	-11.99	-28.06	-26.06	-9.28	-8.63	-20.87	-17.2	-26.2	-18.81		-27.0177	-18.4809	3.30466	2.10065
1.07	-30.86	-24.92	-27.58	-30.99	-32.14	-11.45	-12.275	-21.24	-37.14	-47.37	-19.92	-22.75	-14.02	-11.91	-27.49	-25.4	-9.2	-8.5	-20.92	-16.92	-25.64	-19.41		-26.8986	-18.3782	3.193	2.03711
1.08	-30.23	-25.13	-26.82	-30.97	-32.15	-10.75	-12.495	-21.72	-36.61	-45.76	-20.81	-22.48	-14.76	-11.79	-26.68	-24.87	-8.85	-8.265	-20.95	-16.72	-24.83	-19.93		-26.6768	-18.1932	3.07488	1.97822
1.09	-29.27	-25.29	-25.82	-30.78	-32.1	-10.01	-12.515	-21.98	-36.02	-43.95	-21.53	-21.92	-15.49	-11.72	-25.92	-24.57	-8.64	-8.055	-20.86	-16.44	-23.95	-20.43		-26.2968	-17.9995	2.96432	1.91982
1.1	-28.07	-25.33	-24.78	-30.44	-32.04	-9.2	-12.44	-22.03	-35.23	-41.98	-22.12	-21.09	-16.14	-11.65	-25.27	-24.43	-8.92	-7.815	-20.52	-16.06	-23.15	-20.89		-25.7873	-17.8123	2.85944	1.8545
1.11	-26.83	-25.28	-23.84	-29.99	-31.95	-8.54	-12.44	-22.19	-34.23	-39.91	-22.79	-20.18	-16.69	-11.4	-24.62	-24.29	-9.42	-7.555	-20.09	-15.82	-22.5	-21.31		-25.2718	-17.625	2.74049	1.79624
1.12	-25.61	-25.19	-23.01	-29.53	-31.71	-8.18	-12.45	-22.47	-33.09	-37.9	-23.47	-19.26	-17.09	-10.97	-23.87	-24.05	-9.68	-7.47	-19.73	-15.66	-21.91	-21.59		-24.7827	-17.3891	2.61188	1.74653
1.13	-24.31	-25.03	-21.99	-29	-31.24	-7.79	-12.355	-22.55	-31.92	-35.93	-23.93	-18.09	-17.41	-10.51	-23.09	-23.54	-9.59	-7.635	-19.44	-15.26	-21.18	-21.62		-24.1859	-17.0332	2.50048	1.68882
1.14	-22.85	-24.83	-20.72	-28.32	-30.49	-7.16	-12.26	-22.41	-30.74	-33.8	-24.21	-16.71	-17.66	-10.05	-22.34	-22.86	-9.37	-7.825	-19.16	-14.54	-20.24	-21.44		-23.4355	-16.5632	2.40359	1.6318
1.15	-21.32	-24.61	-19.29	-27.41	-29.52	-6.67	-12.25	-22.29	-29.48	-31.36	-24.5	-15.34	-17.79	-9.65	-21.63	-22.3	-9.2	-7.77	-18.91	-13.67	-19.13	-21.31		-22.6091	-16.0636	2.28895	1.59877
1.16	-19.78	-24.24	-17.84	-26.28	-28.4	-6.64	-12.18	-22.26	-27.99	-28.55	-24.81	-13.97	-17.81	-9.46	-20.99	-21.92	-9.16	-7.505	-18.58	-12.88	-18.08	-21.31		-21.7245	-15.6059	2.14222	1.58479
1.17	-18.24	-23.6	-16.42	-25.09	-27.09	-6.82	-11.925	-22.18	-26.24	-25.51	-25.01	-12.54	-17.79	-9.5	-20.17	-21.32	-9.26	-7.325	-18.06	-12.37	-17.26	-21.37		-20.7386	-15.1786	1.99344	1.54985
1.18	-16.63	-22.81	-15.1	-24.03	-25.52	-6.85	-11.62	-21.95	-24.34	-22.53	-25.07	-11.2	-17.76	-9.49	-19.01	-20.4	-9.38	-7.445	-17.47	-12.09	-16.48	-21.45		-19.6773	-14.7432	1.875	1.48922
1.19	-14.93	-21.95	-13.82	-23	-23.84	-6.74	-11.315	-21.55	-22.43	-19.67	-25.02	-10.01	-17.67	-9.24	-17.64	-19.43	-9.4	-7.82	-16.92	-11.81	-15.55	-21.43		-18.5695	-14.2655	1.79345	1.42793
1.2	-13.2	-20.95	-12.61	-21.84	-22.33	-6.56	-10.93	-21.04	-20.5	-16.82	-24.86	-8.77	-17.5	-8.87	-16.32	-18.46	-9.32	-8.15	-16.31	-11.42	-14.54	-21.07		-17.4218	-13.7027	1.7462	1.37714
1.21	-11.48	-19.81	-11.5	-20.59	-20.98	-6.29	-10.4	-20.5	-18.54	-14.01	-24.67	-7.55	-17.3	-8.51	-15.02	-17.38	-9.03	-8.17	-15.57	-11.04	-13.47	-20.36		-16.2518	-13.0364	1.73688	1.33325
1.22	-9.73	-18.65	-10.37	-19.45	-19.51	-5.9	-9.905	-19.86	-16.62	-11.35	-24.47	-6.57	-17.02	-7.96	-13.75	-16.35	-8.42	-7.875	-14.8	-10.67	-12.16	-19.52		-15.0741	-12.2814	1.75973	1.3078
1.23	-7.88	-17.5	-9.15	-18.3	-17.82	-5.42	-9.545	-19.04	-14.79	-8.77	-24.18	-5.76	-16.63	-7.25	-12.61	-15.43	-7.86	-7.42	-14.11	-10.11	-10.6	-18.67		-13.8541	-11.4955	1.80038	1.29637
1.24	-5.94	-16.37	-7.81	-16.96	-16.01	-5.02	-9.205	-18.13	-12.97	-6.14	-23.75	-4.8	-16.24	-6.59	-11.49	-14.27	-7.78	-6.87	-13.47	-9.33	-9.16	-17.77		-12.5732	-10.7064	1.85349	1.28227
1.25	-3.98	-15.32	-6.51	-15.51	-14.24	-5.01	-8.805	-17.35	-11.15	-3.59	-23.26	-3.76	-15.88	-6.07	-10.19	-12.72	-8.03	-6.245	-12.81	-8.48	-7.96	-16.91		-11.3386	-9.91409	1.91629	1.26637
1.26	-2.12	-14.32	-5.23	-14.22	-12.53	-5.4	-8.39	-16.59	-9.5	-1.24	-22.71	-2.91	-15.4	-5.63	-8.87	-11.12	-8.02	-5.7	-12.08	-7.65	-6.82	-16.33		-10.2045	-9.13909	1.98396	1.26255
1.27	-0.44	-13.23	-3.88	-13.05	-10.78	-5.72	-7.97	-15.68	-8.07	0.99	-22.05	-2.27	-14.75	-5.21	-7.79	-9.66	-7.6	-5.45	-11.3	-6.9	-5.63	-15.98		-9.08	-8.41273	2.05446	1.26191
1.28	1.03	-12.09	-2.54	-11.66	-9.03	-5.69	-7.52	-14.67	-6.54	3.07	-21.3	-1.64	-14.13	-4.71	-6.77	-8.3	-7.21	-5.345	-10.55	-6.26	-4.55	-15.57		-7.90364	-7.73045	2.1193	1.26514
1.29	2.33	-11.03	-1.19	-9.95	-7.41	-5.45	-6.985	-13.72	-4.81	5.03	-20.54	-1.13	-13.68	-4.1	-5.57	-7.12	-7.06	-5.1	-9.8	-5.73	-3.61	-15.01		-6.70227	-7.08273	2.18539	1.27276
1.3	3.55	-10.04	0.17	-8.22	-5.97	-5.17	-6.425	-12.83	-3.13	7	-19.78	-0.85	-13.3	-3.57	-4.28	-6.19	-7	-4.755	-8.96	-5.23	-2.75	-14.4		-5.53136	-6.48045	2.26184	1.27636
1.31	4.82	-8.98	1.35	-6.79	-4.53	-5.06	-5.89	-11.92	-1.7	9.04	-19.04	-0.67	-12.91	-3.17	-3.06	-5.28	-7.04	-4.58	-8.04	-4.74	-2.06	-13.81		-4.42727	-5.94182	2.34759	1.27443
1.32	6.22	-7.84	2.17	-5.67	-2.95	-5.26	-5.41	-11.03	-0.31	10.89	-18.35	-0.35	-12.55	-2.73	-1.89	-4.19	-7.37	-4.5	-7.12	-4.24	-1.57	-13.21		-3.41273	-5.42909	2.43387	1.28696
1.33	7.59	-6.68	2.83	-4.67	-1.39	-5.41	-4.96	-10.18	1.2	12.56	-17.68	0.14	-12.19	-2.24	-0.82	-3.09	-7.67	-4.2	-6.22	-3.77	-1.06	-12.55		-2.43545	-4.87909	2.51904	1.31422
1.34	8.73	-5.54	3.53	-3.84	0.05	-5	-4.54	-9.28	2.67	14.27	-17.1	0.67	-11.76	-1.82	0.07	-2.02	-7.48	-3.69	-5.32	-3.29	-0.28	-11.92		-1.45909	-4.25818	2.60349	1.34011
1.35	9.66	-4.46	4.24	-3.24	1.36	-4.14	-4.175	-8.31	4.01	16.06	-16.68	1.21	-11.37	-1.51	0.95	-0.77	-6.91	-3.24	-4.49	-2.76	0.71	-11.37		-0.515909	-3.59545	2.69082	1.3755
1.36	10.5	-3.52	4.97	-2.63	2.35	-3.54	-3.845	-7.41	5.41	17.67	-16.32	1.76	-11.05	-1.19	1.9	0.49	-6.36	-2.905	-3.79	-2.18	1.67	-10.93		0.330455	-2.96227	2.77758	1.42765
1.37	11.23	-2.69	5.72	-1.76	3.05	-3.42	-3.575	-6.7	6.98	19.16	-15.88	2.17	-10.75	-0.89	2.74	1.35	-5.85	-2.525	-3.09	-1.72	2.55	-10.49		1.10136	-2.40955	2.86434	1.46528
1.38	11.91	-1.9	6.46	-0.81	3.89	-3.41	-3.335	-6.03	8.49	20.67	-15.35	2.53	-10.41	-0.64	3.54	1.85	-5.32	-2.26	-2.29	-1.5	3.44	-10.02		1.87136	-1.91636	2.95192	1.48897
1.39	12.63	-1.12	7.17	0.04	5.13	-3.38	-3.095	-5.33	9.72	22.06	-14.76	2.89	-10.04	-0.48	4.42	2.37	-5.1	-2.19	-1.43	-1.38	4.32	-9.58		2.64227	-1.47273	3.03029	1.52516
1.4	13.45	-0.4	7.84	0.96	6.41	-3.52	-2.795	-4.59	10.71	23.27	-14.1	3.19	-9.64	-0.46	5.14	3.01	-5.39	-2.21	-0.56	-1.23	4.9	-9.23		3.385	-1.13455	3.09659	1.56555
1.41	14.32	0.31	8.46	2.05	7.32	-3.76	-2.35	-3.88	11.64	24.48	-13.38	3.4	-9.15	-0.71	5.48	3.68	-5.76	-2.22	0.3	-1.05	5.27	-8.93		4.11	-0.880909	3.15825	1.58871
1.42	15.24	1.07	9.07	3.05	7.88	-3.76	-1.755	-3.25	12.53	25.67	-12.75	3.58	-8.6	-1.15	5.7	4.39	-5.79	-2.16	1.05	-0.72	5.84	-8.72		4.81773	-0.598182	3.21649	1.61211
1.43	16.17	1.78	9.74	3.82	8.34	-3.45	-1.06	-2.68	13.3	26.45	-12.22	3.63	-8.01	-1.57	6.1	5.08	-5.56	-1.84	1.57	-0.17	6.65	-8.52		5.47182	-0.24	3.24784	1.63982
1.44	16.95	2.39	10.44	4.51	8.9	-3.1	-0.35	-2.07	14.06	26.72	-11.63	3.51	-7.39	-1.86	6.55	5.53	-5.23	-1.255	1.97	0.35	7.23	-8.13		6.07455	0.115909	3.24258	1.6377
1.45	17.48	3.01	11.02	5.22	9.7	-2.87	0.285	-1.34	14.95	26.78	-11.01	3.45	-6.82	-2.01	6.91	5.82	-4.74	-0.78	2.47	0.59	7.37	-7.52		6.65682	0.430909	3.22201	1.60234
1.46	17.93	3.69	11.48	5.86	10.63	-2.64	0.785	-0.7	15.9	26.82	-10.43	3.56	-6.31	-2	7.34	6.15	-4.13	-0.625	2.96	0.64	7.46	-6.88		7.21136	0.742273	3.20677	1.57172
1.47	18.33	4.31	11.91	6.4	11.47	-2.38	1.1	-0.17	16.65	26.85	-9.73	3.63	-5.75	-1.91	7.85	6.42	-3.53	-0.565	3.29	0.76	7.68	-6.45		7.70364	1.03864	3.18498	1.55396
1.48	18.53	4.83	12.18	6.97	12.14	-2.19	1.33	0.52	17.1	26.85	-8.82	3.66	-5.13	-1.84	8.22	6.55	-2.9	-0.485	3.54	0.88	7.91	-6.26		8.13091	1.28591	3.13591	1.53471
1.49	18.45	5.34	12.39	7.6	12.77	-2.01	1.675	1.39	17.39	26.71	-7.96	3.87	-4.59	-1.86	8.49	6.76	-2.27	-0.635	3.92	0.91	8.11	-6.23		8.52227	1.49773	3.06345	1.53428
1.5	18.27	5.88	12.64	8.14	13.33	-1.68	2.09	2.07	17.69	26.18	-7.28	4.18	-4.14	-1.89	8.85	7.17	-1.73	-1.01	4.41	1.06	8.37	-6.27		8.84818	1.72727	2.97519	1.56395

## Sheet: SO_Average_N3_SpindlePower
	STIM											SHAM												Mean		SEM
Time \ Subject Number	1	2	3	4	5	6	7	8	9	10	11	1	2	3	4	5	6	7	8	9	10	11		STIM	SHAM	STIM	SHAM
-1.5	3.24	1.53	2.88	4.13	5.1	4.43	1.38	2.5	3.87	3.69	2.61	3.17	1.76	2.73	3.62	4.46	4.5	1.4	2.61	3.49	3.07	2.88		3.21455	3.06273	0.35314	0.291292
-1.49	3.23	1.53	2.87	4.13	5.1	4.44	1.38	2.5	3.87	3.68	2.6	3.17	1.76	2.74	3.61	4.46	4.5	1.4	2.61	3.49	3.07	2.88		3.21182	3.06273	0.353571	0.291017
-1.48	3.23	1.53	2.87	4.12	5.09	4.44	1.38	2.5	3.87	3.67	2.6	3.17	1.76	2.74	3.6	4.46	4.51	1.4	2.6	3.49	3.06	2.88		3.20909	3.06091	0.352731	0.29144
-1.47	3.22	1.54	2.86	4.11	5.08	4.44	1.375	2.5	3.87	3.67	2.6	3.17	1.76	2.74	3.6	4.46	4.51	1.4	2.6	3.49	3.06	2.88		3.20591	3.06091	0.351901	0.29144
-1.46	3.21	1.54	2.86	4.1	5.08	4.44	1.375	2.5	3.87	3.66	2.6	3.17	1.76	2.74	3.59	4.46	4.51	1.4	2.59	3.49	3.06	2.88		3.20318	3.05909	0.351546	0.291418
-1.45	3.2	1.54	2.85	4.1	5.07	4.45	1.375	2.49	3.87	3.64	2.59	3.17	1.76	2.74	3.59	4.46	4.51	1.41	2.59	3.49	3.05	2.88		3.19773	3.05909	0.351578	0.290903
-1.44	3.2	1.54	2.84	4.09	5.06	4.45	1.375	2.49	3.87	3.63	2.59	3.17	1.76	2.74	3.58	4.45	4.52	1.41	2.58	3.49	3.05	2.88		3.19409	3.05727	0.350838	0.290905
-1.43	3.19	1.55	2.84	4.08	5.05	4.45	1.375	2.49	3.87	3.62	2.59	3.16	1.76	2.74	3.57	4.45	4.52	1.41	2.58	3.49	3.05	2.88		3.19136	3.05545	0.349583	0.290709
-1.42	3.18	1.55	2.83	4.07	5.05	4.45	1.375	2.49	3.86	3.61	2.58	3.16	1.76	2.74	3.57	4.45	4.52	1.41	2.57	3.5	3.05	2.88		3.18591	3.05545	0.349315	0.290996
-1.41	3.17	1.55	2.83	4.06	5.04	4.45	1.375	2.49	3.86	3.59	2.58	3.16	1.76	2.73	3.56	4.45	4.53	1.41	2.57	3.5	3.05	2.89		3.18136	3.05545	0.348386	0.291343
-1.4	3.15	1.56	2.82	4.05	5.03	4.45	1.375	2.5	3.86	3.58	2.58	3.16	1.76	2.73	3.55	4.44	4.53	1.415	2.57	3.5	3.05	2.89		3.17773	3.05409	0.347065	0.290496
-1.39	3.14	1.56	2.82	4.04	5.02	4.45	1.375	2.5	3.85	3.57	2.58	3.16	1.76	2.73	3.55	4.44	4.54	1.42	2.57	3.5	3.05	2.9		3.17318	3.05636	0.346077	0.290652
-1.38	3.13	1.56	2.81	4.03	5.02	4.46	1.375	2.5	3.85	3.55	2.58	3.16	1.77	2.73	3.54	4.43	4.54	1.42	2.56	3.5	3.05	2.9		3.16955	3.05455	0.346086	0.289816
-1.37	3.12	1.56	2.81	4.02	5.01	4.46	1.375	2.5	3.84	3.53	2.57	3.16	1.77	2.73	3.53	4.43	4.55	1.42	2.56	3.5	3.05	2.91		3.16318	3.05545	0.345165	0.290086
-1.36	3.11	1.57	2.8	4.01	5	4.46	1.38	2.5	3.84	3.52	2.57	3.15	1.77	2.73	3.53	4.42	4.55	1.42	2.56	3.5	3.05	2.92		3.16	3.05455	0.343808	0.289581
-1.35	3.1	1.57	2.8	4	4.99	4.46	1.38	2.5	3.83	3.5	2.57	3.15	1.77	2.73	3.52	4.41	4.56	1.42	2.56	3.5	3.05	2.92		3.15455	3.05364	0.342744	0.289477
-1.34	3.08	1.57	2.8	3.99	4.98	4.46	1.38	2.51	3.83	3.48	2.57	3.15	1.77	2.72	3.51	4.4	4.57	1.42	2.56	3.5	3.05	2.93		3.15	3.05273	0.341715	0.289445
-1.33	3.07	1.57	2.79	3.98	4.98	4.46	1.38	2.51	3.82	3.47	2.57	3.15	1.77	2.72	3.51	4.4	4.57	1.42	2.56	3.5	3.05	2.94		3.14545	3.05364	0.341338	0.289408
-1.32	3.06	1.58	2.79	3.97	4.97	4.47	1.39	2.51	3.81	3.45	2.57	3.15	1.77	2.72	3.5	4.39	4.58	1.42	2.56	3.5	3.05	2.95		3.14273	3.05364	0.339765	0.289288
-1.31	3.05	1.58	2.79	3.97	4.96	4.47	1.39	2.52	3.8	3.43	2.57	3.15	1.78	2.72	3.5	4.38	4.59	1.42	2.56	3.5	3.05	2.96		3.13909	3.05545	0.338793	0.288918
-1.3	3.04	1.58	2.78	3.96	4.96	4.47	1.39	2.52	3.79	3.41	2.57	3.14	1.78	2.71	3.49	4.37	4.6	1.425	2.57	3.5	3.05	2.97		3.13364	3.055	0.33836	0.288487
-1.29	3.03	1.58	2.78	3.95	4.95	4.48	1.395	2.53	3.78	3.4	2.58	3.14	1.78	2.71	3.48	4.37	4.61	1.425	2.57	3.5	3.05	2.98		3.13227	3.05591	0.33724	0.288815
-1.28	3.02	1.58	2.78	3.94	4.95	4.48	1.395	2.53	3.77	3.38	2.58	3.14	1.78	2.71	3.48	4.36	4.62	1.425	2.57	3.5	3.05	2.99		3.12773	3.05682	0.336734	0.288871
-1.27	3.01	1.59	2.78	3.93	4.94	4.48	1.395	2.54	3.77	3.36	2.58	3.14	1.79	2.71	3.47	4.35	4.63	1.425	2.57	3.5	3.05	3		3.125	3.05773	0.335344	0.288404
-1.26	3	1.59	2.77	3.92	4.94	4.49	1.395	2.54	3.76	3.35	2.58	3.14	1.79	2.71	3.47	4.35	4.64	1.425	2.58	3.5	3.05	3.01		3.12136	3.06045	0.335386	0.288731
-1.25	2.99	1.59	2.77	3.91	4.94	4.49	1.4	2.55	3.75	3.33	2.59	3.13	1.79	2.7	3.46	4.34	4.65	1.425	2.58	3.5	3.05	3.02		3.11909	3.05864	0.334377	0.288772
-1.24	2.99	1.59	2.77	3.91	4.93	4.5	1.4	2.56	3.74	3.32	2.59	3.13	1.79	2.7	3.46	4.34	4.66	1.425	2.58	3.5	3.06	3.03		3.11818	3.06136	0.333878	0.289261
-1.23	2.98	1.59	2.77	3.9	4.93	4.5	1.405	2.57	3.73	3.31	2.6	3.13	1.8	2.7	3.45	4.33	4.67	1.425	2.59	3.5	3.06	3.04		3.11682	3.06318	0.33295	0.288684
-1.22	2.97	1.59	2.77	3.9	4.93	4.51	1.41	2.57	3.72	3.29	2.6	3.13	1.8	2.7	3.45	4.33	4.68	1.43	2.59	3.5	3.06	3.05		3.11455	3.06545	0.332867	0.288927
-1.21	2.97	1.6	2.77	3.89	4.94	4.52	1.41	2.58	3.71	3.28	2.61	3.13	1.8	2.7	3.45	4.33	4.69	1.43	2.6	3.5	3.06	3.06		3.11636	3.06818	0.332621	0.289284
-1.2	2.97	1.6	2.77	3.89	4.94	4.52	1.41	2.59	3.7	3.27	2.62	3.13	1.8	2.7	3.45	4.33	4.7	1.43	2.6	3.5	3.07	3.07		3.11636	3.07091	0.332134	0.289791
-1.19	2.96	1.6	2.77	3.89	4.94	4.53	1.41	2.6	3.7	3.26	2.62	3.13	1.81	2.7	3.44	4.33	4.71	1.43	2.61	3.5	3.07	3.08		3.11636	3.07364	0.332378	0.289643
-1.18	2.96	1.6	2.77	3.89	4.95	4.54	1.42	2.61	3.69	3.26	2.63	3.13	1.81	2.71	3.44	4.34	4.72	1.435	2.62	3.51	3.08	3.08		3.12	3.07955	0.332366	0.290166
-1.17	2.96	1.6	2.78	3.89	4.96	4.55	1.42	2.63	3.68	3.25	2.64	3.13	1.81	2.71	3.44	4.34	4.73	1.435	2.62	3.51	3.08	3.09		3.12364	3.08136	0.332564	0.290683
-1.16	2.96	1.6	2.78	3.89	4.96	4.55	1.42	2.64	3.68	3.25	2.65	3.13	1.81	2.71	3.44	4.35	4.74	1.435	2.63	3.51	3.09	3.1		3.12545	3.08591	0.332299	0.291453
-1.15	2.96	1.6	2.78	3.89	4.98	4.56	1.42	2.65	3.67	3.25	2.66	3.13	1.82	2.71	3.44	4.36	4.76	1.435	2.64	3.51	3.1	3.11		3.12909	3.09227	0.333285	0.29235
-1.14	2.96	1.61	2.79	3.9	4.99	4.57	1.43	2.66	3.67	3.24	2.67	3.13	1.82	2.72	3.44	4.37	4.77	1.445	2.64	3.52	3.1	3.12		3.13545	3.09773	0.333124	0.292768
-1.13	2.96	1.61	2.79	3.91	5	4.58	1.43	2.68	3.67	3.25	2.68	3.13	1.82	2.72	3.45	4.38	4.78	1.445	2.65	3.52	3.11	3.12		3.14182	3.10227	0.333878	0.293651
-1.12	2.97	1.61	2.8	3.91	5.01	4.59	1.43	2.69	3.67	3.25	2.69	3.13	1.82	2.73	3.45	4.39	4.79	1.45	2.66	3.53	3.12	3.13		3.14727	3.10909	0.334382	0.294191
-1.11	2.97	1.61	2.81	3.92	5.03	4.61	1.435	2.71	3.67	3.25	2.7	3.13	1.82	2.73	3.45	4.41	4.8	1.45	2.67	3.53	3.13	3.14		3.15591	3.11455	0.335693	0.295378
-1.1	2.97	1.61	2.82	3.93	5.05	4.62	1.44	2.72	3.67	3.26	2.71	3.14	1.82	2.74	3.46	4.42	4.82	1.45	2.68	3.54	3.14	3.14		3.16364	3.12273	0.336766	0.296801
-1.09	2.98	1.61	2.83	3.94	5.06	4.63	1.44	2.74	3.67	3.26	2.73	3.14	1.83	2.74	3.46	4.44	4.83	1.46	2.69	3.54	3.15	3.15		3.17182	3.13	0.337253	0.297086
-1.08	2.99	1.61	2.84	3.96	5.08	4.64	1.445	2.75	3.67	3.27	2.74	3.14	1.83	2.75	3.47	4.46	4.84	1.46	2.7	3.55	3.17	3.15		3.18136	3.13818	0.338493	0.298398
-1.07	2.99	1.61	2.85	3.97	5.1	4.66	1.45	2.77	3.68	3.28	2.75	3.15	1.83	2.76	3.48	4.48	4.86	1.46	2.71	3.56	3.18	3.16		3.19182	3.14818	0.339989	0.30023
-1.06	3	1.62	2.87	3.99	5.12	4.67	1.45	2.79	3.69	3.29	2.76	3.15	1.83	2.76	3.49	4.5	4.87	1.46	2.73	3.56	3.19	3.16		3.20455	3.15455	0.340973	0.301407
-1.05	3.01	1.62	2.88	4.01	5.14	4.68	1.455	2.8	3.69	3.3	2.78	3.16	1.83	2.77	3.5	4.52	4.88	1.47	2.74	3.57	3.21	3.17		3.215	3.16545	0.342106	0.302226
-1.04	3.02	1.62	2.89	4.03	5.16	4.7	1.46	2.82	3.7	3.32	2.79	3.16	1.83	2.78	3.51	4.54	4.9	1.47	2.75	3.58	3.22	3.17		3.22818	3.17364	0.343791	0.304064
-1.03	3.03	1.62	2.91	4.05	5.19	4.71	1.465	2.84	3.71	3.33	2.8	3.17	1.84	2.78	3.52	4.56	4.91	1.47	2.76	3.59	3.24	3.18		3.24136	3.18364	0.345492	0.305118
-1.02	3.04	1.62	2.93	4.07	5.21	4.73	1.465	2.85	3.72	3.35	2.82	3.18	1.84	2.79	3.53	4.58	4.93	1.47	2.78	3.59	3.25	3.18		3.255	3.19273	0.347322	0.306713
-1.01	3.05	1.63	2.94	4.09	5.23	4.74	1.475	2.87	3.74	3.37	2.83	3.18	1.84	2.8	3.55	4.6	4.94	1.475	2.79	3.6	3.27	3.19		3.26955	3.20318	0.34809	0.307907
-1	3.07	1.63	2.96	4.12	5.26	4.76	1.475	2.89	3.75	3.39	2.85	3.19	1.85	2.8	3.57	4.62	4.96	1.48	2.81	3.61	3.29	3.19		3.28682	3.21545	0.350492	0.309217
-0.99	3.08	1.63	2.98	4.14	5.28	4.78	1.48	2.9	3.77	3.41	2.86	3.2	1.85	2.81	3.58	4.65	4.97	1.48	2.82	3.62	3.3	3.2		3.30091	3.22545	0.352331	0.310959
-0.98	3.1	1.63	3	4.17	5.31	4.8	1.485	2.92	3.79	3.43	2.87	3.21	1.86	2.82	3.6	4.67	4.99	1.485	2.83	3.63	3.32	3.2		3.31864	3.23773	0.354742	0.312277
-0.97	3.11	1.64	3.02	4.2	5.33	4.81	1.485	2.93	3.81	3.45	2.89	3.22	1.86	2.82	3.62	4.69	5	1.485	2.85	3.64	3.34	3.2		3.33409	3.24773	0.356117	0.313757
-0.96	3.13	1.64	3.04	4.22	5.36	4.83	1.49	2.95	3.83	3.47	2.9	3.23	1.86	2.83	3.64	4.71	5.01	1.485	2.87	3.65	3.36	3.21		3.35091	3.25955	0.358315	0.315112
-0.95	3.15	1.64	3.06	4.25	5.38	4.85	1.495	2.96	3.85	3.5	2.92	3.25	1.87	2.84	3.67	4.74	5.03	1.49	2.88	3.67	3.38	3.21		3.36864	3.27545	0.36025	0.317084
-0.94	3.17	1.64	3.08	4.28	5.41	4.87	1.5	2.98	3.87	3.52	2.93	3.26	1.87	2.85	3.69	4.76	5.04	1.49	2.9	3.68	3.4	3.22		3.38636	3.28727	0.362678	0.318454
-0.93	3.19	1.65	3.1	4.31	5.43	4.89	1.5	2.99	3.9	3.55	2.94	3.27	1.88	2.85	3.71	4.78	5.05	1.485	2.91	3.69	3.42	3.23		3.40455	3.29773	0.364663	0.319921
-0.92	3.21	1.65	3.13	4.34	5.46	4.91	1.505	3	3.92	3.58	2.95	3.29	1.89	2.86	3.74	4.8	5.06	1.485	2.93	3.7	3.44	3.23		3.42318	3.31136	0.367166	0.321038
-0.91	3.23	1.65	3.15	4.37	5.49	4.93	1.51	3.01	3.95	3.61	2.97	3.3	1.89	2.87	3.77	4.82	5.08	1.49	2.95	3.71	3.46	3.24		3.44273	3.32545	0.369759	0.322793
-0.9	3.25	1.66	3.17	4.41	5.51	4.94	1.51	3.03	3.98	3.64	2.98	3.32	1.9	2.88	3.79	4.84	5.09	1.49	2.96	3.73	3.48	3.24		3.46182	3.33818	0.371534	0.324025
-0.89	3.28	1.66	3.19	4.44	5.54	4.96	1.51	3.04	4.01	3.67	2.99	3.33	1.9	2.89	3.82	4.87	5.1	1.49	2.98	3.74	3.51	3.25		3.48091	3.35273	0.374453	0.326029
-0.88	3.3	1.66	3.22	4.47	5.56	4.98	1.515	3.05	4.04	3.7	3	3.35	1.91	2.9	3.85	4.89	5.11	1.49	2.99	3.75	3.53	3.26		3.49955	3.36636	0.376626	0.327276
-0.87	3.33	1.67	3.24	4.5	5.59	5	1.515	3.06	4.07	3.73	3.02	3.36	1.92	2.9	3.88	4.91	5.11	1.495	3.01	3.77	3.55	3.27		3.52045	3.37955	0.379005	0.327933
-0.86	3.35	1.67	3.26	4.53	5.62	5.02	1.515	3.06	4.1	3.76	3.03	3.38	1.92	2.91	3.91	4.93	5.12	1.495	3.02	3.78	3.57	3.28		3.53773	3.39227	0.382116	0.329611
-0.85	3.38	1.68	3.29	4.57	5.64	5.04	1.52	3.07	4.14	3.79	3.04	3.39	1.93	2.92	3.94	4.95	5.13	1.495	3.04	3.8	3.59	3.28		3.56	3.40591	0.384211	0.330937
-0.84	3.4	1.68	3.31	4.6	5.67	5.05	1.52	3.08	4.17	3.82	3.05	3.41	1.93	2.93	3.97	4.97	5.13	1.495	3.05	3.81	3.61	3.29		3.57727	3.41773	0.386885	0.332169
-0.83	3.43	1.68	3.33	4.63	5.69	5.07	1.52	3.09	4.21	3.85	3.06	3.43	1.94	2.94	4.01	4.99	5.14	1.5	3.07	3.83	3.63	3.3		3.59636	3.43455	0.389529	0.333378
-0.82	3.46	1.68	3.35	4.66	5.72	5.09	1.525	3.09	4.24	3.88	3.07	3.44	1.95	2.95	4.04	5.01	5.14	1.5	3.08	3.85	3.65	3.31		3.615	3.44727	0.392414	0.334349
-0.81	3.48	1.69	3.38	4.7	5.74	5.1	1.525	3.1	4.28	3.91	3.07	3.46	1.95	2.96	4.07	5.03	5.14	1.5	3.09	3.86	3.67	3.32		3.63409	3.45909	0.394655	0.335636
-0.8	3.51	1.69	3.4	4.73	5.76	5.12	1.525	3.1	4.31	3.94	3.08	3.47	1.96	2.96	4.1	5.04	5.15	1.5	3.1	3.88	3.68	3.33		3.65136	3.47	0.39733	0.336749
-0.79	3.54	1.69	3.42	4.76	5.78	5.13	1.53	3.1	4.35	3.97	3.09	3.49	1.96	2.97	4.13	5.06	5.15	1.505	3.11	3.9	3.7	3.34		3.66909	3.48318	0.399601	0.337911
-0.78	3.56	1.69	3.44	4.79	5.8	5.15	1.525	3.11	4.39	4	3.1	3.5	1.96	2.98	4.16	5.08	5.15	1.505	3.13	3.92	3.72	3.35		3.68682	3.49591	0.402614	0.339258
-0.77	3.59	1.7	3.46	4.81	5.82	5.16	1.525	3.11	4.42	4.03	3.1	3.51	1.97	2.99	4.19	5.09	5.14	1.505	3.13	3.93	3.73	3.36		3.70227	3.50409	0.40445	0.339372
-0.76	3.62	1.7	3.48	4.84	5.84	5.17	1.525	3.11	4.46	4.06	3.11	3.53	1.97	3	4.22	5.11	5.14	1.505	3.14	3.95	3.75	3.37		3.71955	3.51682	0.407037	0.340859
-0.75	3.64	1.7	3.49	4.87	5.86	5.18	1.525	3.11	4.5	4.09	3.12	3.54	1.97	3	4.25	5.12	5.14	1.515	3.15	3.97	3.76	3.38		3.735	3.52682	0.409727	0.341477
-0.74	3.67	1.7	3.51	4.89	5.87	5.19	1.53	3.11	4.53	4.11	3.12	3.55	1.98	3.01	4.27	5.13	5.13	1.515	3.16	3.98	3.77	3.38		3.74818	3.53409	0.411284	0.341393
-0.73	3.69	1.7	3.53	4.92	5.89	5.19	1.53	3.11	4.56	4.14	3.13	3.56	1.98	3.01	4.3	5.15	5.13	1.515	3.16	4	3.79	3.39		3.76273	3.54409	0.413471	0.343169
-0.72	3.71	1.7	3.54	4.94	5.9	5.2	1.53	3.11	4.6	4.16	3.13	3.57	1.98	3.02	4.32	5.16	5.12	1.52	3.17	4.02	3.8	3.4		3.77455	3.55273	0.415557	0.343342
-0.71	3.73	1.7	3.55	4.96	5.91	5.2	1.53	3.1	4.63	4.19	3.13	3.58	1.98	3.02	4.34	5.17	5.11	1.525	3.17	4.03	3.81	3.41		3.78455	3.55864	0.417408	0.343652
-0.7	3.75	1.7	3.57	4.98	5.92	5.21	1.525	3.1	4.66	4.21	3.14	3.59	1.98	3.03	4.36	5.17	5.11	1.525	3.17	4.05	3.82	3.41		3.79682	3.565	0.419406	0.344252
-0.69	3.77	1.7	3.58	4.99	5.92	5.21	1.525	3.1	4.69	4.23	3.14	3.59	1.98	3.03	4.38	5.18	5.1	1.53	3.17	4.07	3.82	3.42		3.805	3.57	0.420345	0.344645
-0.68	3.79	1.7	3.58	5.01	5.92	5.2	1.53	3.09	4.72	4.25	3.14	3.6	1.98	3.03	4.4	5.18	5.09	1.53	3.17	4.08	3.83	3.42		3.81182	3.57364	0.421221	0.34488
-0.67	3.81	1.69	3.59	5.02	5.93	5.2	1.53	3.08	4.74	4.26	3.14	3.6	1.98	3.04	4.41	5.18	5.08	1.535	3.17	4.09	3.84	3.43		3.81727	3.57773	0.422981	0.344452
-0.66	3.82	1.69	3.6	5.03	5.92	5.2	1.535	3.08	4.76	4.28	3.14	3.6	1.97	3.04	4.43	5.19	5.06	1.535	3.17	4.1	3.84	3.43		3.82318	3.57864	0.423085	0.345092
-0.65	3.83	1.69	3.6	5.04	5.92	5.19	1.535	3.07	4.78	4.29	3.14	3.6	1.97	3.04	4.44	5.18	5.05	1.54	3.17	4.12	3.84	3.43		3.82591	3.58	0.423717	0.344515
-0.64	3.84	1.69	3.6	5.04	5.91	5.18	1.535	3.06	4.8	4.3	3.14	3.6	1.97	3.04	4.44	5.18	5.04	1.54	3.16	4.13	3.85	3.43		3.82682	3.58	0.423656	0.344452
-0.63	3.85	1.68	3.6	5.04	5.9	5.18	1.535	3.05	4.82	4.31	3.14	3.6	1.96	3.03	4.45	5.18	5.03	1.54	3.15	4.14	3.85	3.43		3.82773	3.57818	0.424363	0.345124
-0.62	3.85	1.68	3.59	5.04	5.89	5.17	1.535	3.03	4.83	4.32	3.14	3.59	1.96	3.03	4.45	5.17	5.01	1.54	3.15	4.14	3.85	3.43		3.825	3.57455	0.424336	0.343935
-0.61	3.86	1.67	3.59	5.04	5.88	5.15	1.535	3.02	4.84	4.33	3.13	3.58	1.95	3.03	4.45	5.16	5	1.54	3.14	4.15	3.85	3.43		3.82227	3.57091	0.424432	0.343825
-0.6	3.86	1.67	3.58	5.03	5.86	5.14	1.535	3.01	4.85	4.33	3.13	3.58	1.95	3.02	4.45	5.15	4.98	1.545	3.12	4.15	3.84	3.42		3.81773	3.56409	0.423451	0.342722
-0.59	3.85	1.66	3.57	5.02	5.84	5.12	1.535	2.99	4.85	4.33	3.13	3.57	1.94	3.02	4.44	5.14	4.97	1.545	3.11	4.16	3.84	3.42		3.80864	3.55955	0.422602	0.342394
-0.58	3.85	1.66	3.56	5.01	5.82	5.1	1.535	2.97	4.85	4.33	3.12	3.55	1.94	3.01	4.44	5.12	4.95	1.545	3.1	4.16	3.84	3.41		3.80045	3.55136	0.42146	0.341108
-0.57	3.84	1.65	3.54	5	5.8	5.08	1.535	2.95	4.85	4.33	3.11	3.54	1.93	3	4.43	5.11	4.93	1.535	3.08	4.16	3.83	3.4		3.78955	3.54045	0.420834	0.341021
-0.56	3.83	1.65	3.53	4.98	5.77	5.06	1.535	2.93	4.85	4.32	3.11	3.52	1.92	2.99	4.41	5.09	4.91	1.535	3.07	4.16	3.82	3.4		3.77864	3.52955	0.418746	0.339595
-0.55	3.82	1.64	3.51	4.96	5.75	5.04	1.535	2.91	4.84	4.32	3.1	3.51	1.91	2.98	4.4	5.07	4.89	1.535	3.05	4.15	3.81	3.39		3.76591	3.51773	0.417649	0.3384
-0.54	3.8	1.63	3.49	4.94	5.72	5.02	1.53	2.89	4.82	4.31	3.09	3.49	1.91	2.97	4.38	5.05	4.87	1.53	3.03	4.15	3.8	3.38		3.74909	3.50545	0.416004	0.336982
-0.53	3.79	1.63	3.46	4.91	5.69	4.99	1.53	2.87	4.81	4.29	3.08	3.47	1.9	2.96	4.36	5.02	4.85	1.53	3.01	4.14	3.79	3.37		3.73182	3.49091	0.413303	0.335148
-0.52	3.77	1.62	3.44	4.89	5.65	4.96	1.53	2.85	4.79	4.28	3.07	3.45	1.89	2.94	4.34	5	4.83	1.52	2.99	4.13	3.78	3.35		3.71364	3.47455	0.410718	0.334445
-0.51	3.74	1.61	3.41	4.86	5.62	4.93	1.525	2.82	4.77	4.26	3.06	3.42	1.88	2.93	4.31	4.97	4.81	1.52	2.97	4.12	3.76	3.34		3.69136	3.45727	0.408668	0.332314
-0.5	3.72	1.6	3.39	4.83	5.58	4.9	1.52	2.8	4.74	4.24	3.05	3.4	1.88	2.91	4.28	4.94	4.78	1.51	2.94	4.11	3.75	3.33		3.67	3.43909	0.405709	0.330279
-0.49	3.69	1.59	3.36	4.79	5.54	4.87	1.515	2.77	4.71	4.22	3.04	3.38	1.87	2.89	4.25	4.91	4.76	1.51	2.92	4.1	3.73	3.31		3.645	3.42091	0.402745	0.328333
-0.48	3.66	1.59	3.32	4.76	5.51	4.84	1.515	2.75	4.68	4.19	3.02	3.35	1.86	2.87	4.22	4.88	4.73	1.5	2.89	4.08	3.71	3.3		3.62136	3.39909	0.399648	0.326487
-0.47	3.63	1.58	3.29	4.72	5.47	4.8	1.505	2.72	4.65	4.17	3.01	3.32	1.85	2.85	4.19	4.85	4.71	1.495	2.87	4.06	3.69	3.28		3.595	3.37864	0.39666	0.324641
-0.46	3.6	1.57	3.26	4.68	5.42	4.76	1.5	2.69	4.61	4.14	3	3.29	1.84	2.83	4.15	4.82	4.68	1.49	2.84	4.04	3.67	3.26		3.56636	3.35545	0.39264	0.322348
-0.45	3.57	1.56	3.22	4.64	5.38	4.73	1.495	2.67	4.57	4.11	2.98	3.26	1.84	2.81	4.12	4.78	4.65	1.48	2.82	4.02	3.64	3.24		3.53864	3.33273	0.389332	0.319477
-0.44	3.53	1.55	3.19	4.6	5.34	4.69	1.49	2.64	4.53	4.08	2.97	3.23	1.83	2.79	4.08	4.75	4.62	1.47	2.79	3.99	3.62	3.23		3.51	3.30909	0.385746	0.317242
-0.43	3.49	1.54	3.15	4.56	5.3	4.65	1.48	2.61	4.49	4.04	2.95	3.2	1.82	2.77	4.04	4.71	4.59	1.47	2.76	3.97	3.59	3.21		3.47818	3.28455	0.382477	0.31421
-0.42	3.46	1.53	3.11	4.52	5.25	4.61	1.47	2.59	4.44	4	2.93	3.17	1.81	2.74	4	4.68	4.56	1.46	2.73	3.94	3.57	3.19		3.44636	3.25909	0.378339	0.312167
-0.41	3.42	1.53	3.07	4.47	5.21	4.57	1.46	2.56	4.4	3.97	2.91	3.14	1.8	2.72	3.95	4.64	4.54	1.455	2.7	3.91	3.54	3.16		3.41545	3.23227	0.374502	0.309407
-0.4	3.38	1.52	3.04	4.43	5.17	4.53	1.455	2.53	4.35	3.93	2.9	3.11	1.8	2.69	3.91	4.61	4.5	1.445	2.68	3.88	3.51	3.14		3.385	3.20682	0.370576	0.306333
-0.39	3.34	1.51	3	4.38	5.12	4.49	1.445	2.51	4.3	3.89	2.88	3.08	1.79	2.67	3.87	4.57	4.47	1.44	2.65	3.85	3.48	3.12		3.35136	3.18091	0.366199	0.303397
-0.38	3.3	1.5	2.96	4.34	5.08	4.44	1.435	2.48	4.25	3.85	2.86	3.05	1.78	2.64	3.82	4.54	4.44	1.435	2.62	3.82	3.44	3.1		3.31773	3.15318	0.362453	0.300751
-0.37	3.26	1.5	2.92	4.29	5.03	4.4	1.425	2.46	4.2	3.8	2.84	3.02	1.77	2.62	3.78	4.5	4.41	1.425	2.59	3.78	3.41	3.08		3.28409	3.12591	0.357504	0.297893
-0.36	3.22	1.49	2.88	4.24	4.99	4.36	1.42	2.43	4.15	3.76	2.81	2.99	1.77	2.59	3.73	4.47	4.38	1.42	2.56	3.74	3.38	3.05		3.25	3.09818	0.353685	0.294769
-0.35	3.17	1.48	2.84	4.2	4.95	4.32	1.41	2.41	4.09	3.72	2.79	2.96	1.76	2.56	3.69	4.44	4.35	1.42	2.53	3.71	3.34	3.03		3.21636	3.07182	0.349827	0.292111
-0.34	3.13	1.48	2.81	4.15	4.9	4.28	1.4	2.38	4.04	3.67	2.77	2.93	1.75	2.54	3.64	4.4	4.32	1.41	2.51	3.67	3.31	3.01		3.18273	3.04455	0.345027	0.288924
-0.33	3.09	1.47	2.77	4.1	4.86	4.25	1.39	2.36	3.99	3.63	2.75	2.9	1.74	2.51	3.6	4.37	4.28	1.41	2.48	3.63	3.27	2.98		3.15091	3.01545	0.34145	0.285706
-0.32	3.05	1.46	2.73	4.05	4.82	4.21	1.38	2.34	3.94	3.58	2.73	2.87	1.74	2.49	3.55	4.35	4.25	1.405	2.45	3.59	3.23	2.96		3.11727	2.98955	0.337472	0.282843
-0.31	3.02	1.46	2.69	4.01	4.78	4.17	1.365	2.31	3.89	3.54	2.7	2.84	1.73	2.47	3.51	4.32	4.22	1.4	2.43	3.55	3.2	2.94		3.085	2.96455	0.333971	0.280056
-0.3	2.98	1.45	2.66	3.96	4.74	4.13	1.355	2.29	3.83	3.49	2.68	2.82	1.72	2.44	3.46	4.29	4.19	1.395	2.4	3.51	3.16	2.91		3.05136	2.93591	0.329698	0.277339
-0.29	2.94	1.45	2.62	3.92	4.7	4.1	1.35	2.27	3.78	3.45	2.65	2.79	1.71	2.42	3.42	4.27	4.16	1.395	2.37	3.47	3.12	2.89		3.02091	2.91045	0.325868	0.274882
-0.28	2.9	1.44	2.59	3.87	4.66	4.07	1.34	2.25	3.73	3.41	2.63	2.76	1.7	2.4	3.38	4.25	4.12	1.395	2.35	3.43	3.09	2.86		2.99	2.885	0.322265	0.271938
-0.27	2.87	1.44	2.56	3.83	4.63	4.03	1.33	2.23	3.68	3.36	2.6	2.74	1.7	2.38	3.34	4.23	4.09	1.395	2.32	3.39	3.05	2.84		2.96	2.86136	0.318619	0.269103
-0.26	2.84	1.44	2.53	3.79	4.6	4	1.325	2.21	3.63	3.32	2.58	2.71	1.69	2.36	3.3	4.21	4.06	1.39	2.3	3.35	3.02	2.81		2.93318	2.83636	0.315083	0.266868
-0.25	2.8	1.43	2.49	3.75	4.56	3.98	1.315	2.19	3.59	3.28	2.55	2.69	1.68	2.34	3.26	4.19	4.03	1.385	2.28	3.31	2.98	2.79		2.90318	2.81227	0.312508	0.264545
-0.24	2.77	1.43	2.47	3.71	4.53	3.95	1.31	2.17	3.54	3.24	2.53	2.67	1.67	2.32	3.22	4.17	4	1.385	2.25	3.27	2.95	2.76		2.87727	2.78773	0.308893	0.262255
-0.23	2.74	1.43	2.44	3.67	4.51	3.92	1.3	2.16	3.49	3.2	2.5	2.64	1.67	2.31	3.19	4.16	3.97	1.385	2.23	3.23	2.92	2.74		2.85091	2.76773	0.306041	0.259926
-0.22	2.72	1.43	2.41	3.63	4.48	3.9	1.29	2.14	3.45	3.17	2.48	2.62	1.66	2.29	3.15	4.15	3.94	1.385	2.21	3.19	2.89	2.72		2.82727	2.74591	0.303405	0.257989
-0.21	2.69	1.43	2.38	3.6	4.46	3.88	1.285	2.13	3.41	3.13	2.45	2.6	1.65	2.28	3.12	4.14	3.92	1.385	2.19	3.15	2.86	2.69		2.80409	2.72591	0.301132	0.256505
-0.2	2.67	1.42	2.36	3.57	4.44	3.86	1.28	2.11	3.36	3.1	2.43	2.58	1.64	2.26	3.09	4.13	3.89	1.39	2.17	3.12	2.83	2.67		2.78182	2.70636	0.299156	0.254692
-0.19	2.64	1.42	2.34	3.54	4.42	3.84	1.27	2.1	3.33	3.06	2.4	2.57	1.64	2.25	3.07	4.12	3.86	1.39	2.16	3.08	2.8	2.65		2.76	2.69	0.297214	0.25236
-0.18	2.62	1.42	2.32	3.51	4.41	3.83	1.265	2.09	3.29	3.03	2.38	2.55	1.63	2.24	3.04	4.11	3.84	1.39	2.14	3.05	2.78	2.63		2.74227	2.67273	0.295687	0.251136
-0.17	2.6	1.42	2.3	3.48	4.4	3.81	1.26	2.08	3.25	3.01	2.36	2.53	1.62	2.23	3.02	4.11	3.82	1.39	2.13	3.02	2.76	2.61		2.72455	2.65818	0.293946	0.250399
-0.16	2.59	1.42	2.28	3.46	4.39	3.8	1.255	2.07	3.22	2.98	2.34	2.52	1.62	2.22	3	4.1	3.8	1.39	2.11	2.99	2.74	2.59		2.70955	2.64364	0.292838	0.24893
-0.15	2.57	1.42	2.26	3.44	4.39	3.79	1.25	2.07	3.19	2.95	2.32	2.51	1.61	2.21	2.98	4.1	3.77	1.39	2.1	2.96	2.72	2.57		2.69545	2.62909	0.292122	0.247777
-0.14	2.56	1.42	2.25	3.42	4.39	3.78	1.245	2.06	3.16	2.93	2.3	2.5	1.6	2.21	2.96	4.1	3.76	1.39	2.09	2.94	2.7	2.55		2.68318	2.61818	0.291538	0.247459
-0.13	2.55	1.42	2.24	3.4	4.39	3.77	1.245	2.06	3.13	2.91	2.28	2.49	1.6	2.2	2.95	4.1	3.74	1.395	2.08	2.91	2.68	2.53		2.67227	2.60682	0.290565	0.246309
-0.12	2.54	1.42	2.23	3.39	4.4	3.77	1.235	2.06	3.11	2.89	2.26	2.48	1.59	2.2	2.94	4.1	3.73	1.395	2.07	2.89	2.67	2.52		2.66409	2.59864	0.291319	0.246158
-0.11	2.53	1.43	2.22	3.38	4.41	3.77	1.235	2.06	3.09	2.88	2.24	2.47	1.59	2.2	2.93	4.11	3.72	1.395	2.07	2.87	2.66	2.5		2.65864	2.59227	0.29134	0.246044
-0.1	2.53	1.43	2.22	3.37	4.43	3.76	1.235	2.06	3.07	2.87	2.23	2.47	1.59	2.2	2.93	4.11	3.71	1.395	2.07	2.86	2.65	2.49		2.655	2.58864	0.29167	0.245538
-0.09	2.53	1.43	2.22	3.37	4.45	3.76	1.225	2.06	3.05	2.86	2.22	2.47	1.58	2.2	2.93	4.12	3.7	1.4	2.06	2.84	2.65	2.47		2.65227	2.58364	0.293038	0.245917
-0.08	2.53	1.43	2.22	3.37	4.47	3.77	1.225	2.07	3.04	2.85	2.2	2.47	1.58	2.21	2.93	4.13	3.7	1.4	2.06	2.83	2.64	2.46		2.65227	2.58273	0.29441	0.246274
-0.07	2.54	1.43	2.22	3.37	4.5	3.77	1.225	2.08	3.03	2.84	2.19	2.47	1.58	2.21	2.93	4.14	3.7	1.4	2.07	2.83	2.64	2.45		2.65409	2.58364	0.295852	0.246703
-0.06	2.55	1.43	2.23	3.38	4.53	3.78	1.225	2.08	3.03	2.84	2.18	2.48	1.58	2.22	2.94	4.15	3.7	1.405	2.07	2.82	2.64	2.45		2.65955	2.58682	0.298099	0.246923
-0.05	2.56	1.44	2.24	3.39	4.56	3.79	1.225	2.1	3.03	2.84	2.18	2.49	1.58	2.23	2.95	4.17	3.7	1.41	2.08	2.82	2.65	2.44		2.66864	2.59273	0.299489	0.247703
-0.04	2.57	1.44	2.25	3.4	4.6	3.8	1.225	2.11	3.03	2.85	2.17	2.5	1.58	2.25	2.97	4.19	3.71	1.415	2.08	2.83	2.65	2.43		2.67682	2.60045	0.302221	0.249161
-0.03	2.59	1.44	2.27	3.42	4.64	3.81	1.225	2.13	3.03	2.85	2.17	2.51	1.58	2.26	2.99	4.21	3.72	1.415	2.09	2.83	2.66	2.43		2.68864	2.60864	0.304662	0.250665
-0.02	2.61	1.45	2.29	3.44	4.69	3.83	1.225	2.15	3.04	2.86	2.16	2.53	1.58	2.28	3.01	4.23	3.73	1.42	2.11	2.84	2.67	2.43		2.70409	2.62091	0.307985	0.251698
-0.01	2.63	1.45	2.31	3.47	4.74	3.85	1.225	2.17	3.05	2.88	2.16	2.55	1.58	2.3	3.04	4.26	3.75	1.425	2.12	2.85	2.68	2.43		2.72136	2.635	0.311806	0.254057
0	2.66	1.45	2.34	3.5	4.79	3.87	1.225	2.19	3.07	2.89	2.16	2.57	1.59	2.32	3.07	4.29	3.77	1.43	2.14	2.87	2.69	2.43		2.74045	2.65182	0.315552	0.25595
0.01	2.69	1.46	2.37	3.54	4.84	3.89	1.23	2.21	3.09	2.91	2.16	2.6	1.59	2.35	3.1	4.32	3.79	1.435	2.15	2.89	2.71	2.43		2.76273	2.66955	0.318996	0.258294
0.02	2.72	1.46	2.4	3.57	4.89	3.92	1.235	2.24	3.11	2.93	2.17	2.63	1.59	2.38	3.14	4.36	3.82	1.445	2.17	2.91	2.72	2.44		2.78591	2.69136	0.322602	0.261294
0.03	2.76	1.47	2.44	3.62	4.95	3.94	1.235	2.27	3.13	2.96	2.17	2.67	1.6	2.41	3.18	4.4	3.85	1.445	2.2	2.94	2.74	2.45		2.81318	2.71682	0.326889	0.264257
0.04	2.8	1.48	2.48	3.66	5.01	3.97	1.245	2.3	3.16	2.99	2.18	2.7	1.6	2.45	3.23	4.44	3.88	1.455	2.22	2.97	2.76	2.45		2.84318	2.74136	0.330771	0.267548
0.05	2.85	1.48	2.52	3.72	5.07	4.01	1.245	2.34	3.19	3.02	2.19	2.74	1.61	2.49	3.27	4.48	3.91	1.465	2.25	3	2.78	2.46		2.87591	2.76864	0.336094	0.270035
0.06	2.89	1.49	2.56	3.77	5.13	4.04	1.255	2.37	3.22	3.05	2.2	2.79	1.62	2.53	3.33	4.52	3.94	1.475	2.28	3.03	2.81	2.48		2.90682	2.80045	0.340247	0.272792
0.07	2.94	1.5	2.61	3.83	5.19	4.08	1.26	2.41	3.26	3.08	2.21	2.83	1.62	2.57	3.38	4.57	3.98	1.485	2.31	3.07	2.83	2.49		2.94273	2.83045	0.345027	0.276946
0.08	3	1.51	2.66	3.89	5.25	4.12	1.27	2.45	3.3	3.12	2.22	2.88	1.63	2.62	3.44	4.62	4.02	1.495	2.34	3.11	2.86	2.5		2.98091	2.865	0.349661	0.280842
0.09	3.05	1.52	2.72	3.96	5.31	4.16	1.28	2.49	3.34	3.16	2.24	2.93	1.64	2.66	3.51	4.67	4.06	1.505	2.37	3.15	2.89	2.52		3.02091	2.90045	0.354287	0.284934
0.1	3.11	1.53	2.78	4.03	5.38	4.21	1.285	2.53	3.38	3.2	2.25	2.99	1.65	2.71	3.57	4.73	4.1	1.515	2.41	3.2	2.91	2.54		3.06227	2.93864	0.360267	0.289295
0.11	3.17	1.54	2.83	4.1	5.44	4.25	1.295	2.57	3.42	3.24	2.27	3.04	1.66	2.77	3.64	4.78	4.15	1.525	2.44	3.24	2.95	2.56		3.10227	2.97773	0.365056	0.293692
0.12	3.23	1.55	2.9	4.18	5.5	4.3	1.305	2.62	3.47	3.29	2.29	3.1	1.67	2.82	3.71	4.84	4.19	1.535	2.48	3.29	2.98	2.58		3.14864	3.01773	0.370274	0.298346
0.13	3.29	1.56	2.96	4.26	5.56	4.35	1.315	2.66	3.52	3.33	2.31	3.16	1.68	2.88	3.79	4.89	4.24	1.545	2.52	3.34	3.01	2.6		3.19227	3.05955	0.3757	0.30302
0.14	3.36	1.58	3.02	4.34	5.62	4.4	1.33	2.71	3.57	3.38	2.33	3.22	1.69	2.93	3.86	4.95	4.28	1.56	2.57	3.39	3.04	2.62		3.24	3.10091	0.380478	0.307401
0.15	3.42	1.59	3.09	4.42	5.68	4.45	1.34	2.75	3.62	3.43	2.36	3.28	1.7	2.99	3.94	5.01	4.33	1.57	2.61	3.44	3.08	2.65		3.28636	3.14545	0.385756	0.312583
0.16	3.49	1.61	3.16	4.5	5.74	4.5	1.355	2.8	3.67	3.48	2.38	3.35	1.72	3.05	4.02	5.07	4.38	1.58	2.65	3.5	3.12	2.67		3.335	3.19182	0.390578	0.31767
0.17	3.56	1.62	3.22	4.59	5.79	4.56	1.365	2.85	3.72	3.53	2.41	3.41	1.73	3.11	4.1	5.12	4.42	1.6	2.7	3.55	3.15	2.7		3.38318	3.23545	0.39589	0.321489
0.18	3.62	1.64	3.29	4.68	5.85	4.61	1.38	2.9	3.78	3.58	2.44	3.47	1.75	3.17	4.18	5.18	4.47	1.61	2.75	3.6	3.19	2.73		3.43364	3.28182	0.400902	0.326245
0.19	3.69	1.66	3.36	4.77	5.9	4.66	1.395	2.95	3.83	3.63	2.46	3.54	1.76	3.23	4.27	5.23	4.52	1.62	2.8	3.66	3.23	2.76		3.48227	3.32909	0.405611	0.331354
0.2	3.76	1.67	3.43	4.85	5.95	4.72	1.41	3	3.89	3.68	2.49	3.6	1.78	3.28	4.35	5.29	4.56	1.63	2.85	3.72	3.27	2.79		3.53182	3.37455	0.410613	0.336002
0.21	3.82	1.69	3.5	4.94	6	4.77	1.425	3.04	3.94	3.73	2.53	3.66	1.8	3.34	4.43	5.34	4.61	1.65	2.9	3.77	3.3	2.82		3.58045	3.42	0.41504	0.339936
0.22	3.88	1.71	3.56	5.03	6.05	4.82	1.445	3.09	4	3.78	2.56	3.72	1.82	3.4	4.52	5.39	4.65	1.66	2.95	3.83	3.34	2.85		3.62955	3.46636	0.419485	0.344416
0.23	3.94	1.73	3.63	5.12	6.1	4.88	1.455	3.14	4.05	3.83	2.59	3.78	1.83	3.45	4.6	5.43	4.7	1.67	3	3.88	3.38	2.88		3.67864	3.50909	0.42461	0.348841
0.24	4	1.75	3.69	5.2	6.14	4.93	1.475	3.19	4.11	3.87	2.63	3.84	1.85	3.5	4.68	5.48	4.74	1.685	3.05	3.94	3.42	2.92		3.72591	3.555	0.428044	0.35276
0.25	4.06	1.77	3.76	5.28	6.18	4.98	1.49	3.23	4.17	3.92	2.66	3.89	1.87	3.55	4.76	5.52	4.78	1.695	3.1	3.99	3.46	2.95		3.77273	3.59682	0.43213	0.35646
0.26	4.12	1.79	3.81	5.37	6.22	5.02	1.51	3.28	4.22	3.97	2.7	3.94	1.89	3.6	4.83	5.56	4.83	1.71	3.15	4.05	3.5	2.99		3.81909	3.64091	0.435661	0.359898
0.27	4.17	1.81	3.87	5.45	6.26	5.07	1.525	3.32	4.28	4.02	2.74	3.99	1.92	3.65	4.91	5.6	4.87	1.72	3.2	4.1	3.53	3.02		3.865	3.68273	0.439533	0.363273
0.28	4.22	1.83	3.93	5.52	6.29	5.12	1.54	3.36	4.33	4.06	2.78	4.04	1.94	3.69	4.98	5.63	4.9	1.735	3.25	4.15	3.57	3.06		3.90727	3.72227	0.442499	0.365611
0.29	4.26	1.85	3.98	5.59	6.32	5.16	1.56	3.4	4.39	4.1	2.82	4.08	1.96	3.73	5.05	5.66	4.94	1.745	3.3	4.21	3.6	3.1		3.94818	3.76136	0.445025	0.368601
0.3	4.31	1.87	4.03	5.66	6.35	5.2	1.575	3.44	4.44	4.15	2.86	4.12	1.98	3.77	5.11	5.69	4.98	1.755	3.35	4.26	3.64	3.14		3.98955	3.79955	0.44783	0.371161
0.31	4.35	1.89	4.07	5.73	6.38	5.24	1.595	3.48	4.49	4.19	2.9	4.15	2	3.8	5.17	5.71	5.01	1.765	3.4	4.3	3.67	3.17		4.02864	3.83136	0.450313	0.37302
0.32	4.38	1.91	4.12	5.79	6.4	5.28	1.61	3.51	4.54	4.22	2.94	4.18	2.03	3.83	5.23	5.73	5.05	1.775	3.44	4.35	3.7	3.21		4.06364	3.86591	0.452274	0.374816
0.33	4.41	1.93	4.15	5.85	6.42	5.31	1.625	3.55	4.59	4.26	2.98	4.21	2.05	3.86	5.28	5.75	5.08	1.785	3.49	4.4	3.74	3.25		4.09773	3.89955	0.453919	0.376333
0.34	4.44	1.95	4.19	5.9	6.43	5.35	1.645	3.58	4.63	4.29	3.02	4.23	2.07	3.88	5.33	5.77	5.11	1.79	3.53	4.44	3.76	3.29		4.12955	3.92727	0.454761	0.378132
0.35	4.46	1.97	4.22	5.95	6.45	5.38	1.66	3.61	4.68	4.33	3.06	4.25	2.09	3.9	5.37	5.78	5.13	1.8	3.57	4.48	3.79	3.32		4.16091	3.95273	0.456151	0.378754
0.36	4.48	1.99	4.24	6	6.46	5.41	1.675	3.64	4.72	4.36	3.1	4.26	2.11	3.92	5.41	5.78	5.16	1.81	3.61	4.52	3.82	3.36		4.18864	3.97818	0.456962	0.379037
0.37	4.5	2	4.26	6.03	6.47	5.43	1.69	3.66	4.75	4.38	3.14	4.27	2.13	3.93	5.44	5.79	5.18	1.82	3.65	4.55	3.84	3.4		4.21	4	0.457239	0.379087
0.38	4.51	2.02	4.28	6.07	6.47	5.46	1.7	3.68	4.79	4.41	3.18	4.28	2.15	3.94	5.47	5.79	5.2	1.825	3.68	4.58	3.87	3.44		4.23364	4.02045	0.457591	0.379052
0.39	4.51	2.03	4.29	6.1	6.47	5.48	1.72	3.7	4.82	4.43	3.22	4.28	2.17	3.94	5.49	5.78	5.22	1.835	3.71	4.61	3.89	3.47		4.25182	4.03591	0.457095	0.378154
0.4	4.52	2.04	4.3	6.12	6.47	5.5	1.73	3.72	4.85	4.45	3.26	4.28	2.19	3.94	5.51	5.78	5.24	1.84	3.74	4.64	3.91	3.51		4.26909	4.05273	0.456814	0.377848
0.41	4.51	2.06	4.3	6.14	6.46	5.51	1.74	3.73	4.88	4.46	3.29	4.27	2.21	3.94	5.52	5.77	5.26	1.845	3.76	4.66	3.92	3.54		4.28	4.06318	0.455603	0.376863
0.42	4.51	2.07	4.3	6.15	6.45	5.53	1.75	3.74	4.9	4.48	3.33	4.26	2.23	3.93	5.52	5.76	5.27	1.85	3.78	4.68	3.94	3.58		4.29182	4.07273	0.454508	0.375154
0.43	4.5	2.07	4.3	6.16	6.44	5.54	1.76	3.75	4.92	4.49	3.36	4.25	2.24	3.92	5.52	5.74	5.28	1.855	3.8	4.7	3.95	3.61		4.29909	4.07864	0.453751	0.373686
0.44	4.48	2.08	4.29	6.16	6.43	5.55	1.765	3.76	4.93	4.49	3.4	4.23	2.26	3.91	5.51	5.72	5.29	1.86	3.81	4.71	3.96	3.65		4.30318	4.08273	0.452072	0.371236
0.45	4.46	2.09	4.27	6.15	6.41	5.55	1.775	3.76	4.94	4.5	3.43	4.21	2.27	3.9	5.5	5.7	5.29	1.865	3.82	4.72	3.97	3.68		4.30318	4.08409	0.449457	0.369098
0.46	4.44	2.09	4.25	6.15	6.39	5.55	1.785	3.76	4.95	4.5	3.46	4.18	2.28	3.88	5.48	5.68	5.29	1.87	3.83	4.73	3.98	3.71		4.30227	4.08273	0.447662	0.366681
0.47	4.42	2.09	4.23	6.13	6.36	5.56	1.785	3.75	4.95	4.5	3.49	4.16	2.29	3.85	5.46	5.66	5.29	1.87	3.84	4.73	3.98	3.74		4.29682	4.07909	0.445479	0.364543
0.48	4.39	2.1	4.21	6.11	6.34	5.55	1.79	3.75	4.95	4.49	3.52	4.13	2.3	3.83	5.43	5.63	5.29	1.87	3.84	4.73	3.98	3.77		4.29091	4.07273	0.44236	0.361716
0.49	4.36	2.1	4.18	6.09	6.31	5.55	1.795	3.74	4.94	4.48	3.54	4.1	2.3	3.8	5.39	5.6	5.29	1.87	3.84	4.73	3.98	3.8		4.28045	4.06364	0.439718	0.359133
0.5	4.32	2.09	4.14	6.06	6.28	5.54	1.795	3.73	4.93	4.47	3.57	4.07	2.31	3.77	5.35	5.57	5.28	1.875	3.83	4.72	3.97	3.82		4.26591	4.05136	0.437051	0.355565
0.51	4.28	2.09	4.11	6.03	6.25	5.53	1.795	3.71	4.91	4.45	3.59	4.03	2.31	3.74	5.31	5.54	5.27	1.87	3.82	4.7	3.97	3.85		4.24955	4.03727	0.434037	0.352815
0.52	4.24	2.09	4.07	5.99	6.21	5.52	1.79	3.69	4.89	4.44	3.61	4	2.32	3.7	5.26	5.51	5.26	1.87	3.81	4.69	3.96	3.87		4.23091	4.02273	0.430609	0.34941
0.53	4.2	2.08	4.02	5.95	6.17	5.5	1.79	3.67	4.87	4.42	3.63	3.96	2.32	3.67	5.21	5.48	5.24	1.865	3.79	4.67	3.95	3.89		4.20909	4.00409	0.427152	0.346287
0.54	4.15	2.07	3.98	5.9	6.14	5.48	1.79	3.65	4.85	4.39	3.64	3.92	2.32	3.63	5.15	5.44	5.23	1.86	3.78	4.65	3.93	3.91		4.18545	3.98364	0.423838	0.342919
0.55	4.11	2.06	3.93	5.85	6.1	5.46	1.78	3.62	4.81	4.37	3.66	3.89	2.31	3.59	5.09	5.4	5.21	1.86	3.76	4.62	3.92	3.93		4.15909	3.96182	0.420473	0.339322
0.56	4.06	2.05	3.88	5.8	6.06	5.44	1.775	3.59	4.78	4.34	3.67	3.85	2.31	3.55	5.03	5.37	5.18	1.855	3.73	4.59	3.9	3.94		4.13136	3.93682	0.417128	0.33579
0.57	4.01	2.04	3.83	5.74	6.01	5.41	1.77	3.56	4.74	4.31	3.68	3.8	2.31	3.51	4.96	5.33	5.16	1.845	3.71	4.56	3.88	3.96		4.1	3.91136	0.41263	0.33226
0.58	3.95	2.03	3.78	5.69	5.97	5.38	1.76	3.53	4.7	4.27	3.69	3.76	2.3	3.47	4.89	5.29	5.13	1.84	3.68	4.52	3.86	3.97		4.06818	3.88273	0.409207	0.328484
0.59	3.9	2.02	3.72	5.62	5.93	5.35	1.75	3.49	4.66	4.24	3.69	3.72	2.29	3.43	4.82	5.25	5.11	1.83	3.65	4.49	3.84	3.98		4.03364	3.85545	0.405418	0.325605
0.6	3.85	2.01	3.66	5.56	5.89	5.31	1.735	3.46	4.61	4.2	3.7	3.68	2.28	3.38	4.75	5.21	5.08	1.82	3.61	4.45	3.82	3.99		3.99864	3.82455	0.401632	0.322477
0.61	3.79	1.99	3.61	5.49	5.84	5.28	1.725	3.42	4.56	4.16	3.7	3.64	2.28	3.34	4.68	5.17	5.05	1.815	3.58	4.4	3.79	3.99		3.96045	3.79409	0.397771	0.318317
0.62	3.74	1.98	3.55	5.43	5.8	5.24	1.715	3.38	4.51	4.12	3.7	3.6	2.27	3.3	4.6	5.13	5.01	1.805	3.54	4.36	3.76	3.99		3.92409	3.76045	0.394044	0.314579
0.63	3.69	1.97	3.49	5.36	5.76	5.2	1.7	3.34	4.45	4.08	3.69	3.56	2.25	3.26	4.53	5.09	4.98	1.795	3.5	4.31	3.74	3.99		3.88455	3.72773	0.390201	0.311791
0.64	3.63	1.95	3.43	5.29	5.71	5.16	1.685	3.29	4.4	4.04	3.69	3.52	2.24	3.21	4.45	5.05	4.95	1.78	3.46	4.27	3.71	3.99		3.84318	3.69364	0.386695	0.30902
0.65	3.58	1.93	3.37	5.22	5.67	5.12	1.67	3.25	4.34	4	3.68	3.47	2.23	3.17	4.38	5.01	4.91	1.765	3.42	4.22	3.68	3.99		3.80273	3.65864	0.38342	0.305941
0.66	3.52	1.92	3.31	5.14	5.63	5.07	1.655	3.2	4.28	3.96	3.67	3.43	2.22	3.13	4.3	4.97	4.88	1.755	3.38	4.17	3.65	3.98		3.75955	3.62409	0.379308	0.302675
0.67	3.47	1.9	3.25	5.07	5.59	5.03	1.64	3.16	4.22	3.91	3.66	3.39	2.2	3.09	4.23	4.93	4.84	1.74	3.33	4.12	3.62	3.98		3.71818	3.58818	0.376116	0.300208
0.68	3.42	1.89	3.19	5	5.54	4.98	1.62	3.11	4.16	3.87	3.64	3.35	2.19	3.05	4.15	4.89	4.8	1.725	3.29	4.07	3.58	3.97		3.67455	3.55136	0.372218	0.297009
0.69	3.37	1.87	3.14	4.93	5.5	4.93	1.61	3.06	4.1	3.82	3.63	3.31	2.17	3.01	4.08	4.85	4.77	1.71	3.24	4.02	3.55	3.95		3.63273	3.51455	0.36859	0.294829
0.7	3.32	1.85	3.08	4.85	5.46	4.89	1.59	3.02	4.04	3.78	3.61	3.27	2.16	2.97	4.01	4.82	4.73	1.695	3.2	3.96	3.52	3.94		3.59	3.47955	0.365551	0.29223
0.71	3.27	1.84	3.02	4.78	5.42	4.84	1.575	2.97	3.98	3.73	3.59	3.23	2.14	2.93	3.94	4.78	4.69	1.685	3.15	3.91	3.49	3.92		3.54682	3.44227	0.361978	0.289516
0.72	3.22	1.82	2.97	4.71	5.38	4.79	1.555	2.93	3.92	3.69	3.57	3.19	2.13	2.89	3.87	4.74	4.66	1.665	3.11	3.86	3.45	3.9		3.505	3.40591	0.358904	0.287295
0.73	3.17	1.8	2.92	4.64	5.34	4.75	1.545	2.88	3.87	3.65	3.55	3.16	2.11	2.86	3.8	4.71	4.62	1.65	3.06	3.81	3.42	3.88		3.465	3.37091	0.35596	0.285171
0.74	3.13	1.79	2.86	4.57	5.3	4.7	1.525	2.84	3.81	3.6	3.52	3.12	2.1	2.82	3.74	4.68	4.59	1.635	3.01	3.76	3.39	3.86		3.42227	3.33682	0.352546	0.283479
0.75	3.08	1.77	2.81	4.51	5.26	4.65	1.505	2.8	3.75	3.56	3.5	3.08	2.08	2.79	3.68	4.64	4.55	1.62	2.97	3.71	3.35	3.84		3.38136	3.30091	0.349895	0.281116
0.76	3.04	1.75	2.76	4.44	5.23	4.61	1.49	2.75	3.69	3.52	3.47	3.04	2.07	2.76	3.62	4.61	4.52	1.61	2.92	3.66	3.32	3.81		3.34091	3.26727	0.347614	0.278924
0.77	3	1.74	2.72	4.38	5.19	4.57	1.475	2.71	3.64	3.48	3.44	3.01	2.05	2.73	3.57	4.58	4.49	1.59	2.88	3.61	3.29	3.79		3.30409	3.23545	0.344536	0.277814
0.78	2.96	1.72	2.67	4.32	5.16	4.52	1.46	2.67	3.59	3.44	3.41	2.97	2.03	2.7	3.51	4.55	4.45	1.575	2.83	3.56	3.25	3.76		3.26545	3.19864	0.342218	0.275946
0.79	2.92	1.71	2.63	4.26	5.12	4.48	1.445	2.63	3.53	3.4	3.38	2.94	2.02	2.67	3.46	4.53	4.42	1.565	2.79	3.51	3.22	3.73		3.22773	3.16864	0.339111	0.274254
0.8	2.88	1.69	2.59	4.2	5.09	4.44	1.43	2.6	3.48	3.36	3.35	2.91	2	2.64	3.42	4.5	4.39	1.55	2.75	3.47	3.19	3.7		3.19182	3.13818	0.33687	0.273
0.81	2.85	1.68	2.55	4.15	5.06	4.41	1.42	2.56	3.44	3.32	3.31	2.88	1.99	2.61	3.37	4.47	4.36	1.535	2.71	3.42	3.16	3.67		3.15909	3.10682	0.334736	0.271188
0.82	2.82	1.66	2.52	4.1	5.03	4.37	1.405	2.53	3.39	3.29	3.28	2.85	1.97	2.59	3.33	4.45	4.33	1.52	2.67	3.38	3.13	3.64		3.12682	3.07818	0.332604	0.270265
0.83	2.79	1.65	2.48	4.05	5	4.34	1.39	2.5	3.34	3.25	3.25	2.82	1.95	2.57	3.29	4.43	4.3	1.51	2.63	3.34	3.1	3.61		3.09455	3.05	0.330557	0.269106
0.84	2.76	1.63	2.45	4	4.97	4.3	1.38	2.47	3.3	3.22	3.21	2.79	1.94	2.54	3.25	4.41	4.27	1.5	2.59	3.3	3.07	3.57		3.06273	3.02091	0.328252	0.26758
0.85	2.73	1.62	2.42	3.96	4.95	4.27	1.365	2.44	3.26	3.19	3.18	2.76	1.92	2.52	3.22	4.39	4.24	1.49	2.55	3.26	3.04	3.54		3.035	2.99364	0.326972	0.266551
0.86	2.71	1.6	2.39	3.91	4.92	4.24	1.355	2.41	3.22	3.16	3.14	2.74	1.91	2.5	3.19	4.37	4.22	1.48	2.52	3.22	3.01	3.5		3.005	2.96909	0.324958	0.265191
0.87	2.69	1.59	2.37	3.87	4.9	4.22	1.345	2.39	3.18	3.13	3.11	2.71	1.89	2.49	3.16	4.35	4.19	1.465	2.48	3.18	2.99	3.47		2.98136	2.94318	0.323407	0.264318
0.88	2.67	1.58	2.35	3.83	4.88	4.19	1.34	2.36	3.15	3.1	3.07	2.69	1.88	2.47	3.13	4.33	4.17	1.455	2.45	3.15	2.96	3.43		2.95636	2.91955	0.321486	0.263084
0.89	2.65	1.56	2.33	3.8	4.86	4.17	1.33	2.34	3.11	3.08	3.03	2.67	1.86	2.45	3.11	4.32	4.14	1.455	2.42	3.11	2.94	3.4		2.93273	2.89773	0.320619	0.261971
0.9	2.63	1.55	2.31	3.76	4.85	4.14	1.32	2.32	3.08	3.06	3	2.65	1.85	2.44	3.08	4.31	4.12	1.445	2.39	3.08	2.91	3.36		2.91091	2.87591	0.319413	0.261122
0.91	2.62	1.54	2.3	3.73	4.83	4.12	1.315	2.3	3.05	3.03	2.97	2.64	1.83	2.43	3.06	4.29	4.09	1.435	2.37	3.05	2.89	3.33		2.89136	2.85591	0.317746	0.259728
0.92	2.61	1.52	2.28	3.7	4.82	4.11	1.31	2.29	3.02	3.01	2.93	2.62	1.82	2.42	3.04	4.28	4.07	1.425	2.34	3.02	2.87	3.29		2.87273	2.83591	0.317416	0.259011
0.93	2.6	1.51	2.27	3.67	4.81	4.09	1.3	2.27	2.99	3	2.9	2.61	1.8	2.41	3.03	4.28	4.04	1.425	2.32	2.99	2.85	3.26		2.85545	2.81955	0.316648	0.258248
0.94	2.59	1.5	2.26	3.65	4.8	4.07	1.295	2.26	2.97	2.98	2.86	2.6	1.79	2.4	3.01	4.27	4.02	1.415	2.29	2.96	2.83	3.22		2.83955	2.80045	0.31573	0.257518
0.95	2.59	1.49	2.26	3.62	4.79	4.06	1.29	2.24	2.94	2.97	2.83	2.59	1.77	2.39	3	4.26	4	1.415	2.27	2.94	2.81	3.19		2.82545	2.785	0.314901	0.256783
0.96	2.59	1.48	2.25	3.6	4.79	4.05	1.285	2.23	2.92	2.96	2.8	2.58	1.76	2.39	2.98	4.26	3.98	1.405	2.25	2.91	2.79	3.15		2.81409	2.76864	0.314925	0.256318
0.97	2.58	1.47	2.25	3.58	4.78	4.04	1.28	2.22	2.91	2.95	2.77	2.58	1.75	2.38	2.97	4.25	3.96	1.405	2.24	2.89	2.78	3.12		2.80273	2.75682	0.314331	0.255028
0.98	2.59	1.46	2.25	3.56	4.78	4.03	1.275	2.21	2.89	2.94	2.74	2.57	1.73	2.38	2.96	4.25	3.94	1.4	2.22	2.87	2.76	3.09		2.79318	2.74273	0.314174	0.255001
0.99	2.59	1.45	2.26	3.55	4.78	4.02	1.27	2.21	2.87	2.93	2.71	2.57	1.72	2.38	2.96	4.25	3.92	1.4	2.21	2.85	2.75	3.06		2.78545	2.73364	0.314007	0.254245
1	2.6	1.44	2.26	3.53	4.78	4.02	1.27	2.2	2.86	2.93	2.68	2.57	1.71	2.37	2.95	4.24	3.9	1.39	2.2	2.83	2.73	3.03		2.77909	2.72	0.314121	0.253492
1.01	2.61	1.43	2.27	3.52	4.78	4.01	1.265	2.19	2.85	2.93	2.65	2.57	1.7	2.37	2.95	4.24	3.88	1.39	2.19	2.82	2.72	3		2.77318	2.71182	0.314196	0.252834
1.02	2.62	1.43	2.28	3.51	4.79	4.01	1.265	2.19	2.84	2.93	2.62	2.57	1.69	2.38	2.94	4.25	3.86	1.39	2.18	2.8	2.71	2.97		2.77136	2.70364	0.314472	0.252523
1.03	2.63	1.42	2.28	3.5	4.79	4.01	1.255	2.18	2.83	2.93	2.6	2.57	1.67	2.38	2.94	4.25	3.85	1.385	2.17	2.79	2.7	2.94		2.76591	2.695	0.315283	0.252953
1.04	2.64	1.41	2.3	3.49	4.8	4.01	1.255	2.18	2.83	2.93	2.57	2.58	1.66	2.38	2.94	4.25	3.83	1.385	2.17	2.77	2.69	2.91		2.765	2.68773	0.315891	0.252136
1.05	2.66	1.4	2.31	3.49	4.8	4.01	1.255	2.18	2.82	2.94	2.55	2.58	1.65	2.38	2.94	4.25	3.82	1.385	2.16	2.76	2.69	2.88		2.765	2.68136	0.316233	0.252026
1.06	2.68	1.4	2.32	3.48	4.81	4.01	1.255	2.18	2.82	2.94	2.52	2.59	1.64	2.39	2.95	4.26	3.81	1.38	2.16	2.75	2.68	2.86		2.765	2.67909	0.316626	0.252581
1.07	2.7	1.39	2.34	3.48	4.82	4.02	1.25	2.18	2.82	2.95	2.5	2.6	1.63	2.39	2.95	4.26	3.79	1.38	2.16	2.74	2.67	2.83		2.76818	2.67273	0.318085	0.251909
1.08	2.72	1.39	2.35	3.48	4.83	4.02	1.25	2.18	2.82	2.96	2.48	2.6	1.62	2.39	2.96	4.27	3.78	1.38	2.16	2.74	2.67	2.81		2.77091	2.67091	0.318729	0.252455
1.09	2.74	1.38	2.37	3.48	4.83	4.03	1.25	2.18	2.83	2.97	2.46	2.61	1.61	2.4	2.96	4.28	3.77	1.38	2.16	2.73	2.66	2.78		2.77455	2.66727	0.319464	0.252734
1.1	2.76	1.38	2.39	3.48	4.84	4.03	1.25	2.18	2.83	2.98	2.44	2.62	1.61	2.4	2.97	4.28	3.76	1.38	2.17	2.73	2.66	2.76		2.77818	2.66727	0.320051	0.252173
1.11	2.79	1.37	2.4	3.48	4.85	4.04	1.245	2.18	2.84	2.99	2.42	2.63	1.6	2.41	2.98	4.29	3.76	1.375	2.17	2.73	2.66	2.74		2.78227	2.66773	0.321765	0.25331
1.12	2.81	1.37	2.42	3.48	4.86	4.04	1.245	2.18	2.85	3.01	2.41	2.64	1.59	2.42	2.99	4.29	3.75	1.37	2.18	2.72	2.66	2.72		2.78864	2.66636	0.322387	0.253306
1.13	2.84	1.37	2.44	3.49	4.87	4.05	1.245	2.19	2.86	3.02	2.39	2.66	1.59	2.42	3.01	4.3	3.74	1.37	2.18	2.72	2.66	2.7		2.79682	2.66818	0.323471	0.253699
1.14	2.87	1.36	2.46	3.5	4.88	4.06	1.245	2.19	2.87	3.04	2.37	2.67	1.58	2.43	3.02	4.31	3.74	1.37	2.19	2.73	2.66	2.68		2.80409	2.67091	0.325233	0.254539
1.15	2.89	1.36	2.48	3.51	4.89	4.07	1.245	2.2	2.88	3.05	2.36	2.68	1.57	2.44	3.03	4.31	3.74	1.37	2.2	2.73	2.66	2.66		2.81227	2.67182	0.326247	0.254804
1.16	2.92	1.36	2.5	3.51	4.9	4.08	1.245	2.2	2.9	3.07	2.35	2.69	1.57	2.44	3.05	4.32	3.73	1.37	2.21	2.73	2.66	2.64		2.82136	2.67364	0.327371	0.255127
1.17	2.95	1.36	2.52	3.52	4.91	4.09	1.25	2.21	2.91	3.08	2.33	2.7	1.57	2.45	3.07	4.33	3.73	1.365	2.22	2.74	2.66	2.63		2.83	2.67864	0.328373	0.256015
1.18	2.98	1.36	2.54	3.54	4.92	4.1	1.245	2.22	2.93	3.1	2.32	2.71	1.56	2.46	3.08	4.33	3.73	1.365	2.23	2.74	2.67	2.61		2.84136	2.68045	0.329993	0.256356
1.19	3.01	1.36	2.56	3.55	4.93	4.11	1.245	2.22	2.94	3.11	2.31	2.73	1.56	2.46	3.1	4.34	3.73	1.365	2.24	2.75	2.67	2.6		2.84955	2.68591	0.331306	0.257146
1.2	3.03	1.36	2.58	3.56	4.94	4.12	1.245	2.23	2.96	3.13	2.3	2.74	1.56	2.47	3.12	4.35	3.73	1.365	2.25	2.76	2.67	2.58		2.85955	2.69045	0.332524	0.257903
1.21	3.06	1.36	2.59	3.58	4.95	4.13	1.245	2.24	2.97	3.15	2.29	2.75	1.55	2.48	3.14	4.35	3.74	1.36	2.26	2.77	2.68	2.57		2.86955	2.69545	0.334053	0.259059
1.22	3.09	1.36	2.61	3.59	4.96	4.14	1.245	2.25	2.99	3.16	2.29	2.76	1.55	2.49	3.15	4.36	3.74	1.36	2.27	2.78	2.68	2.56		2.88045	2.7	0.335129	0.259664
1.23	3.12	1.37	2.63	3.61	4.96	4.15	1.245	2.26	3.01	3.18	2.28	2.77	1.55	2.49	3.17	4.37	3.74	1.355	2.28	2.79	2.68	2.55		2.89227	2.70409	0.335685	0.260753
1.24	3.14	1.37	2.65	3.62	4.97	4.16	1.245	2.27	3.02	3.2	2.27	2.79	1.55	2.5	3.19	4.37	3.75	1.355	2.29	2.8	2.69	2.54		2.90136	2.71136	0.336953	0.261351
1.25	3.17	1.37	2.66	3.64	4.98	4.17	1.245	2.28	3.04	3.21	2.27	2.8	1.55	2.51	3.21	4.38	3.75	1.355	2.3	2.81	2.69	2.53		2.91227	2.71682	0.338347	0.26217
1.26	3.19	1.38	2.68	3.65	4.98	4.18	1.245	2.3	3.05	3.23	2.26	2.81	1.55	2.52	3.23	4.38	3.76	1.35	2.31	2.82	2.7	2.52		2.92227	2.72273	0.33851	0.263018
1.27	3.22	1.38	2.69	3.67	4.99	4.2	1.245	2.31	3.07	3.24	2.26	2.82	1.55	2.52	3.24	4.39	3.77	1.35	2.32	2.83	2.7	2.51		2.93409	2.72727	0.340272	0.264121
1.28	3.24	1.39	2.71	3.69	4.99	4.21	1.245	2.32	3.08	3.26	2.26	2.83	1.55	2.53	3.26	4.39	3.77	1.35	2.33	2.84	2.71	2.5		2.945	2.73273	0.340652	0.264407
1.29	3.26	1.39	2.72	3.71	5	4.22	1.245	2.34	3.1	3.27	2.25	2.84	1.56	2.54	3.28	4.4	3.78	1.35	2.35	2.85	2.72	2.5		2.955	2.74273	0.342044	0.265011
1.3	3.28	1.4	2.73	3.72	5	4.23	1.245	2.35	3.11	3.29	2.25	2.85	1.56	2.54	3.29	4.4	3.79	1.345	2.36	2.86	2.72	2.49		2.96409	2.74591	0.342314	0.265817
1.31	3.3	1.41	2.75	3.74	5	4.24	1.245	2.37	3.12	3.3	2.25	2.86	1.56	2.55	3.31	4.41	3.8	1.34	2.37	2.87	2.73	2.49		2.975	2.75364	0.342488	0.267219
1.32	3.32	1.41	2.76	3.76	5	4.25	1.245	2.38	3.14	3.32	2.25	2.87	1.57	2.56	3.32	4.41	3.81	1.34	2.38	2.88	2.73	2.48		2.985	2.75909	0.34344	0.267332
1.33	3.34	1.42	2.77	3.77	5.01	4.26	1.245	2.4	3.15	3.33	2.25	2.88	1.57	2.56	3.33	4.42	3.82	1.34	2.39	2.89	2.74	2.48		2.995	2.76545	0.344029	0.268384
1.34	3.35	1.43	2.78	3.79	5.01	4.27	1.245	2.41	3.16	3.34	2.25	2.89	1.57	2.57	3.34	4.42	3.84	1.335	2.4	2.9	2.74	2.47		3.00318	2.77045	0.344365	0.269522
1.35	3.37	1.43	2.79	3.8	5.01	4.28	1.245	2.43	3.17	3.35	2.25	2.9	1.58	2.58	3.35	4.43	3.85	1.335	2.41	2.91	2.75	2.47		3.01136	2.77864	0.344856	0.270109
1.36	3.38	1.44	2.8	3.82	5	4.29	1.245	2.45	3.18	3.36	2.25	2.9	1.58	2.58	3.36	4.43	3.87	1.335	2.42	2.92	2.76	2.47		3.01955	2.78409	0.344533	0.27094
1.37	3.39	1.45	2.81	3.83	5	4.3	1.245	2.46	3.19	3.37	2.25	2.91	1.59	2.59	3.37	4.43	3.88	1.335	2.42	2.93	2.76	2.47		3.02682	2.78955	0.344684	0.271114
1.38	3.4	1.45	2.81	3.85	5	4.31	1.245	2.48	3.19	3.38	2.26	2.92	1.59	2.6	3.38	4.44	3.9	1.335	2.43	2.94	2.77	2.47		3.03409	2.79773	0.345134	0.27248
1.39	3.4	1.46	2.82	3.86	4.99	4.31	1.245	2.49	3.2	3.39	2.26	2.93	1.6	2.6	3.39	4.44	3.91	1.335	2.44	2.94	2.78	2.47		3.03864	2.80318	0.344347	0.272552
1.4	3.41	1.47	2.83	3.88	4.99	4.32	1.245	2.51	3.2	3.4	2.26	2.93	1.6	2.61	3.39	4.44	3.93	1.335	2.45	2.95	2.78	2.47		3.04682	2.80773	0.344547	0.273154
1.41	3.41	1.47	2.83	3.89	4.98	4.33	1.245	2.52	3.21	3.41	2.26	2.94	1.61	2.61	3.4	4.45	3.95	1.335	2.46	2.96	2.79	2.47		3.05045	2.81591	0.344588	0.2742
1.42	3.41	1.48	2.84	3.9	4.97	4.33	1.245	2.54	3.21	3.41	2.27	2.94	1.62	2.62	3.4	4.45	3.97	1.335	2.47	2.96	2.8	2.47		3.055	2.82136	0.343344	0.274365
1.43	3.42	1.49	2.84	3.91	4.97	4.34	1.245	2.55	3.22	3.42	2.27	2.95	1.62	2.62	3.4	4.45	3.99	1.34	2.48	2.97	2.8	2.47		3.06136	2.82636	0.343584	0.274856
1.44	3.41	1.49	2.85	3.92	4.96	4.34	1.245	2.57	3.22	3.42	2.28	2.95	1.63	2.63	3.41	4.46	4.01	1.34	2.48	2.97	2.81	2.47		3.06409	2.83273	0.34268	0.275882
1.45	3.41	1.5	2.85	3.93	4.95	4.35	1.255	2.58	3.22	3.42	2.28	2.96	1.63	2.63	3.41	4.46	4.03	1.34	2.49	2.97	2.82	2.48		3.06773	2.83818	0.341716	0.276461
1.46	3.41	1.5	2.85	3.94	4.94	4.35	1.255	2.59	3.22	3.42	2.28	2.96	1.64	2.63	3.41	4.46	4.05	1.34	2.5	2.98	2.82	2.48		3.06864	2.84273	0.341318	0.276784
1.47	3.4	1.51	2.85	3.94	4.93	4.35	1.255	2.6	3.22	3.42	2.29	2.96	1.65	2.64	3.41	4.46	4.07	1.34	2.51	2.98	2.83	2.48		3.06955	2.84818	0.339978	0.277
1.48	3.39	1.51	2.85	3.95	4.91	4.35	1.255	2.61	3.21	3.42	2.29	2.97	1.65	2.64	3.41	4.47	4.09	1.345	2.51	2.98	2.84	2.49		3.06773	2.85409	0.33897	0.277998
1.49	3.38	1.51	2.85	3.96	4.9	4.35	1.26	2.63	3.21	3.42	2.3	2.97	1.66	2.65	3.41	4.47	4.12	1.345	2.52	2.98	2.85	2.49		3.07	2.86045	0.337938	0.278643
1.5	3.37	1.51	2.85	3.96	4.89	4.35	1.265	2.63	3.21	3.41	2.31	2.97	1.67	2.65	3.41	4.47	4.14	1.345	2.53	2.98	2.85	2.49		3.06864	2.86409	0.336821	0.27897

## Sheet: Closed_Loop_Stim
	STIM											SHAM												Mean		SEM
Time \ Subject Number	1	2	3	4	5	6	7	8	9	10	11	1	2	3	4	5	6	7	8	9	10	11		STIM	SHAM	STIM	SHAM
-1	34.493	19.858	20.495	25.81	29.819	13.491	9.053	21.599	20.234	31.522	24.362	23.465	30.053	22.975	30.468	21.442	18.69	20.513	22.342	26.253	40.967	23.857		22.7942	25.5477	2.27875	1.89757
-0.99	35.098	20.413	20.657	27.179	31.294	13.12	9.026	22.268	20.842	31.087	23.871	23.73	30.197	23.594	31.113	21.528	18.697	21.377	22.901	26.75	41.621	24.307		23.1686	25.9832	2.35241	1.92224
-0.98	35.523	20.808	20.98	27.459	32.556	13.253	8.661	22.715	21.757	30.935	22.607	23.704	30.291	24.057	31.726	21.928	19.042	22.216	23.459	27.311	41.935	24.173		23.3867	26.3493	2.41326	1.91562
-0.97	36.292	20.879	21.691	27.165	33.145	13.948	8.124	23.287	22.926	31.093	21.318	23.644	30.353	24.184	32.338	22.536	19.305	22.326	23.89	27.826	41.806	23.675		23.6244	26.5348	2.46893	1.90254
-0.96	37.442	20.897	22.661	27.2	33.395	14.416	7.815	23.925	24.108	31.218	20.482	23.838	30.289	24.227	32.889	23.161	19.327	21.8	24.261	28.02	41.127	23.34		23.9599	26.5708	2.53861	1.86675
-0.95	38.705	21.016	23.615	27.66	34.055	14.256	7.657	23.868	24.738	31.08	20.003	24.477	30.075	24.517	33.299	24.181	19.241	20.953	24.67	27.781	40.2	23.245		24.2412	26.6035	2.64206	1.80663
-0.94	39.912	21.018	24.509	28.228	35.094	14.039	7.313	23.037	24.757	30.675	19.567	25.514	29.873	24.969	33.632	25.651	18.844	19.581	25.031	27.539	39.478	23.097		24.3772	26.6554	2.7718	1.79835
-0.93	40.989	20.749	25.326	28.538	35.829	14.167	7.161	22.52	24.674	30.067	19.043	26.435	29.807	25.318	33.935	26.917	18.123	17.784	25.175	27.585	38.869	22.905		24.4603	26.623	2.8658	1.86503
-0.92	41.7	20.387	25.842	28.222	36.088	14.087	7.684	22.925	24.731	29.493	18.509	26.676	29.848	25.625	34.071	27.55	17.572	16.174	25.126	27.725	38.157	22.632		24.5153	26.4687	2.88768	1.93294
-0.91	41.979	20.184	25.983	27.683	36.268	13.527	8.214	23.354	24.814	29.327	17.954	26.277	29.879	26.058	33.971	27.695	17.31	15.217	24.951	27.87	37.616	21.903		24.4806	26.2497	2.90479	1.97474
-0.9	42.173	20.274	25.942	27.874	36.644	13.048	8.014	23.167	25.006	29.401	17.183	25.64	29.761	26.445	33.727	27.55	17.01	14.997	24.685	28.183	37.555	20.744		24.4296	26.027	2.97506	2.01381
-0.89	42.66	20.429	25.975	28.67	37.268	13.219	7.526	22.91	25.428	29.187	16.294	25	29.435	26.475	33.508	27.441	16.965	15.378	24.502	28.293	37.731	19.916		24.506	25.8767	3.07041	2.01786
-0.88	43.322	20.288	26.131	29.045	38.266	13.975	7.361	22.937	25.82	28.813	15.482	24.577	29.086	26.166	33.532	27.725	17.424	16.149	24.431	27.843	37.631	19.709		24.6764	25.843	3.15237	1.9594
-0.87	43.862	19.927	26.394	28.776	39.43	14.908	7.258	22.782	25.866	28.681	14.699	24.624	28.891	25.822	33.903	28.254	17.702	17.335	24.199	27.094	37.064	19.584		24.7803	25.8611	3.22964	1.88189
-0.86	44.28	19.653	26.633	28.397	40.3	15.665	6.528	22.183	25.595	28.336	13.766	24.974	28.862	25.612	34.377	28.667	17.374	18.615	23.779	26.237	36.149	19.154		24.6669	25.8	3.33216	1.83414
-0.85	44.694	19.507	26.718	28.079	40.852	16.206	5.634	21.545	25.285	27.36	12.907	25.134	28.815	25.42	34.697	29.023	17.062	19.216	23.504	25.08	35.043	18.541		24.4352	25.5941	3.4304	1.81502
-0.84	44.871	19.437	26.749	27.776	41.309	16.876	5.352	20.869	25.272	26.314	12.151	24.893	28.472	25.137	34.795	29.468	17.175	18.547	23.456	23.932	33.748	17.83		24.2705	25.223	3.48073	1.81352
-0.83	44.52	19.418	26.806	27.654	41.57	17.388	5.194	19.833	25.779	25.723	11.164	24.33	27.666	24.882	34.504	29.804	17.367	17.284	23.496	23.399	32.23	16.874		24.0954	24.7124	3.51301	1.81156
-0.82	43.802	19.418	26.751	27.601	41.572	17.056	4.32	18.534	26.573	24.981	9.906	23.517	26.627	24.779	33.676	29.936	17.484	16.573	23.732	23.038	30.474	15.793		23.6831	24.1481	3.58398	1.76904
-0.81	43.07	19.162	26.367	27.35	41.425	15.933	2.903	17.364	27.106	23.492	8.686	22.625	25.535	24.747	32.616	30.041	17.615	16.852	24.14	21.912	28.512	14.868		22.9871	23.5875	3.68641	1.68861
-0.8	42.388	18.623	25.797	26.927	40.998	14.857	1.534	16.281	27.169	21.473	7.317	21.889	24.355	24.629	31.651	30.02	17.731	17.657	24.242	20.244	26.362	14.069		22.124	22.9863	3.77997	1.61345
-0.79	41.48	17.926	25.212	26.195	40.183	14.233	0.564	15.102	27.029	19.364	5.261	21.166	23.008	24.394	30.705	29.743	17.764	18.488	23.781	18.963	23.983	13.151		21.1408	22.286	3.8451	1.55851
-0.78	40.233	17.085	24.644	24.8	39.606	13.808	-0.103	14.143	26.91	17.337	2.363	19.966	21.546	24.034	29.657	29.448	17.553	19.157	23.052	18.302	21.298	12.009		20.0751	21.4565	3.91906	1.54416
-0.77	38.859	15.908	24.219	22.955	39.94	13.689	-0.303	13.512	26.825	15.585	-1.217	18.081	19.961	23.535	28.5	29.273	17.108	19.733	22.18	18.045	18.48	10.664		19.0884	20.5055	4.04269	1.58999
-0.76	37.515	14.422	24.075	21.354	40.859	14.156	-0.041	12.916	26.73	14.019	-5.439	15.877	18.187	22.95	27.073	28.96	17.074	20.208	21.173	18.025	15.762	9.129		18.2333	19.4925	4.23328	1.6692
-0.75	36.014	12.847	23.98	20.074	41.503	15.075	0.31	12.289	26.414	12.067	-10.266	13.838	16.268	22.402	25.368	28.573	17.706	19.953	20.412	17.89	13.136	7.587		17.3006	18.4666	4.46929	1.77149
-0.74	34.072	11.23	23.576	18.697	41.383	16.038	0.316	11.819	25.599	9.436	-15.309	12.058	14.215	21.916	23.502	28.405	18.134	18.183	20.132	17.291	10.252	6.325		16.0779	17.3103	4.70705	1.90623
-0.73	31.635	9.267	22.879	17.253	40.492	16.679	-0.482	11.293	24.492	6.423	-20.152	10.234	11.892	21.486	21.184	28.263	17.679	15.09	19.864	16.146	6.961	5.249		14.5254	15.8225	4.93567	2.07367
-0.72	28.684	6.791	22.143	15.972	39.144	16.647	-1.933	10.356	23.738	3.024	-24.621	8.061	9.088	21.274	18.081	27.863	16.511	11.362	19.142	14.554	3.103	3.86		12.7223	13.8999	5.16375	2.30141
-0.71	25.031	4.013	21.268	14.724	37.819	16.012	-3.398	9.122	23.439	-1.105	-28.459	5.344	5.648	21.368	14.514	27.613	14.744	7.227	18.067	12.528	-1.423	1.854		10.7696	11.5895	5.37493	2.64774
-0.7	20.548	1.075	20.106	13.212	36.782	15.136	-4.767	7.506	23.084	-5.925	-31.452	1.842	1.439	21.462	10.713	27.743	12.806	2.542	16.632	10.166	-6.34	-0.612		8.66409	8.94482	5.55529	3.10632
-0.69	15.269	-2.047	18.914	11.258	36.132	14.228	-6.425	5.042	22.488	-11.145	-33.951	-2.601	-3.573	21.075	6.272	27.563	11.957	-2.525	14.526	7.354	-11.375	-3.463		6.34209	5.92818	5.7498	3.60805
-0.68	9.175	-5.48	17.962	8.504	36.058	13.29	-8.179	1.971	21.989	-16.768	-36.522	-7.939	-9.368	20.141	1.03	26.562	12.58	-7.736	11.865	3.625	-17.032	-6.793		3.81818	2.44864	6.0264	4.16189
-0.67	2.245	-9.13	17.052	4.493	36.419	12.411	-9.672	-0.869	21.663	-22.845	-38.941	-14.224	-15.938	18.89	-4.829	25.223	13.262	-13.048	9.056	-1.331	-23.846	-10.654		1.166	-1.58536	6.37228	4.82145
-0.66	-5.444	-12.969	15.834	-0.837	36.406	11.611	-11.227	-3.579	21.339	-29.064	-40.703	-21.57	-23.035	17.39	-11.541	24.072	13.021	-18.649	5.929	-7.276	-31.481	-14.928		-1.69391	-6.188	6.72415	5.567
-0.65	-13.703	-17.13	14.389	-6.96	35.321	10.713	-13.339	-7.079	21.138	-35.353	-41.823	-29.628	-30.273	15.64	-19.311	22.935	12.059	-25.384	1.861	-13.726	-39.324	-19.456		-4.89327	-11.3279	7.07717	6.3481
-0.64	-22.189	-21.726	12.984	-13.287	33.34	9.526	-15.513	-11.587	21.174	-41.87	-42.426	-37.751	-37.509	13.847	-27.691	21.649	10.299	-34.154	-3.287	-20.387	-47.339	-24.116		-8.32491	-16.949	7.46249	7.14835
-0.63	-30.517	-26.679	11.603	-19.65	31.079	7.904	-17.597	-16.701	21.118	-48.426	-42.138	-45.703	-44.697	12.107	-36.3	20.285	7.765	-44.745	-8.973	-26.998	-55.329	-28.817		-11.8185	-22.855	7.86879	7.96584
-0.62	-38.539	-31.674	10.024	-26.218	28.982	5.76	-20.266	-22.402	20.674	-54.73	-40.889	-53.469	-51.659	10.175	-45.143	18.666	5.432	-55.954	-14.76	-33.386	-62.771	-33.386		-15.3889	-28.7505	8.28567	8.77632
-0.61	-46.103	-36.306	8.135	-32.887	26.986	3.379	-23.96	-28.722	20.042	-60.844	-39.487	-60.689	-58.226	7.854	-53.712	16.566	3.604	-66.892	-20.814	-39.432	-69.503	-37.66		-19.0697	-34.4458	8.73485	9.51909
-0.6	-52.769	-40.347	5.943	-39.179	24.439	1.022	-28.088	-35.283	19.426	-66.449	-38.419	-66.86	-64.293	5.173	-61.285	14.188	1.444	-77.144	-27.329	-45.087	-75.386	-41.567		-22.7004	-39.8315	9.15293	10.1263
-0.59	-58.017	-43.763	3.391	-44.762	20.779	-1.54	-32.133	-41.66	18.608	-70.735	-37.178	-71.762	-69.661	2.043	-67.857	11.825	-1.507	-86.168	-33.933	-50.019	-79.835	-44.971		-26.0918	-44.7132	9.41074	10.5467
-0.58	-61.778	-46.463	0.36	-49.785	16.294	-4.648	-35.91	-47.461	17.213	-73.561	-35.418	-75.295	-73.956	-1.833	-73.509	9.355	-4.904	-93.861	-40.057	-53.505	-82.746	-47.619		-29.1961	-48.9027	9.47177	10.7631
-0.57	-64.133	-48.235	-3.216	-54.492	11.484	-7.936	-39.225	-52.539	14.982	-75.577	-33.443	-77.411	-77.19	-6.504	-77.677	6.444	-8.507	-100.275	-45.539	-55.251	-84.728	-49.517		-32.03	-52.3777	9.3822	10.7768
-0.56	-65.118	-49.234	-7.314	-58.791	6.027	-11.098	-41.654	-57.206	11.787	-76.904	-31.442	-78.289	-79.43	-11.79	-80.224	2.902	-12.081	-104.24	-50.436	-55.793	-85.85	-50.968		-34.6315	-55.109	9.14045	10.5534
-0.55	-65.074	-49.825	-12.023	-62.404	-0.753	-14.482	-42.844	-61.65	7.506	-77.176	-29.252	-78.298	-80.732	-17.723	-81.924	-1.231	-15.439	-104.833	-54.424	-55.838	-85.9	-52.039		-37.0888	-57.1255	8.70703	10.0787
-0.54	-64.694	-50.171	-17.358	-65.341	-8.742	-18.402	-42.686	-64.997	2.087	-76.665	-26.988	-77.785	-81.129	-24.488	-83.384	-5.768	-19.181	-103.13	-57.17	-55.384	-85.362	-52.626		-39.4506	-58.6734	8.1046	9.41262
-0.53	-64.193	-50.064	-23.163	-67.751	-17.286	-22.675	-41.805	-66.271	-4.345	-75.964	-24.846	-76.942	-80.981	-31.934	-84.518	-10.508	-24.074	-100.699	-58.843	-54.302	-84.644	-52.839		-41.6694	-60.0258	7.39371	8.63661
-0.52	-63.412	-49.48	-29.233	-69.326	-26.291	-27.401	-41.117	-65.85	-11.601	-74.971	-22.718	-75.633	-80.487	-39.722	-85.206	-15.37	-29.892	-97.776	-59.87	-52.907	-83.344	-52.78		-43.7636	-61.1806	6.60744	7.78581
-0.51	-62.352	-48.452	-35.551	-69.554	-36.046	-32.752	-40.739	-64.775	-19.672	-73.245	-20.519	-73.623	-79.587	-47.709	-85.417	-20.54	-36.145	-94.319	-60.537	-51.337	-81.234	-52.227		-45.787	-62.0614	5.78114	6.88224
-0.5	-60.99	-47.175	-42.032	-68.705	-46.32	-38.34	-40.216	-63.463	-28.429	-70.914	-18.424	-71.105	-78.185	-55.595	-85.136	-26.308	-42.707	-91.404	-61.105	-49.293	-78.845	-51		-47.728	-62.7894	5.05566	6.02424
-0.49	-59.154	-45.92	-48.289	-67.553	-56.308	-43.572	-39.157	-62.092	-37.34	-68.419	-16.586	-68.48	-76.377	-62.65	-84.552	-32.684	-49.204	-89.599	-61.693	-46.832	-76.499	-49.464		-49.49	-63.4576	4.64126	5.32297
-0.48	-56.91	-44.682	-53.867	-66.033	-65.32	-48.254	-37.416	-60.717	-45.912	-65.763	-14.863	-65.709	-74.326	-68.275	-83.865	-39.17	-55.003	-88.549	-61.932	-44.234	-74.173	-48.184		-50.8852	-63.9473	4.62225	4.83467
-0.47	-54.416	-43.138	-58.448	-63.759	-72.89	-51.548	-35.208	-59.088	-53.92	-62.679	-13.061	-62.494	-72.055	-72.401	-82.781	-45.209	-59.622	-87.718	-61.353	-41.456	-71.877	-47.221		-51.6505	-64.017	4.92273	4.5568
-0.46	-51.573	-41.222	-61.772	-61.315	-78.623	-52.376	-32.773	-57.044	-60.834	-59.084	-11.22	-58.925	-69.565	-75.028	-80.88	-50.587	-62.419	-86.82	-59.986	-38.406	-69.356	-46.207		-51.6215	-63.4708	5.38711	4.45156
-0.45	-48.348	-39.257	-63.627	-59.348	-82.389	-50.964	-30.22	-54.962	-65.76	-55.132	-9.381	-55.325	-67.063	-76.099	-78.218	-55.12	-62.987	-85.236	-58.232	-35.327	-65.935	-44.9		-50.8535	-62.222	5.85714	4.42433
-0.44	-44.958	-37.313	-64.062	-57.12	-84.455	-48.737	-27.51	-52.87	-68.493	-50.943	-7.34	-51.691	-64.67	-75.948	-75.199	-58.635	-61.908	-82.906	-56.334	-32.395	-61.592	-43.461		-49.4365	-60.4308	6.24999	4.42708
-0.43	-41.447	-35.205	-63.488	-53.877	-85.108	-46.486	-24.449	-50.364	-69.628	-46.56	-4.928	-47.881	-62.324	-75.114	-72.107	-61.421	-60.292	-80.534	-54.356	-29.449	-56.941	-41.932		-47.4127	-58.3955	6.56565	4.49621
-0.42	-37.941	-33.064	-62.429	-50.256	-84.466	-44.433	-21.229	-47.753	-69.567	-42.074	-2.528	-44.099	-59.859	-73.681	-68.974	-63.798	-59.212	-78.026	-52.208	-26.429	-52.362	-40.018		-45.0673	-56.2424	6.78912	4.62265
-0.41	-34.716	-31.248	-61.229	-46.87	-82.931	-42.905	-18.326	-45.758	-68.419	-37.476	-0.697	-40.643	-57.279	-71.522	-65.599	-65.326	-59.228	-74.577	-49.814	-23.368	-47.775	-37.612		-42.7795	-53.8857	6.89569	4.74127
-0.4	-31.652	-29.556	-59.926	-43.396	-81.363	-41.575	-16.269	-44.15	-66.65	-32.747	0.406	-37.208	-54.636	-68.956	-61.872	-65.645	-59.5	-70.095	-47.296	-20.323	-43.097	-35.088		-40.6253	-51.2469	6.92314	4.82906
-0.39	-28.151	-27.649	-58.467	-40.03	-80.397	-39.407	-14.832	-42.234	-64.73	-28.014	1.061	-33.133	-51.925	-66.551	-58.107	-65.431	-58.294	-65.452	-44.859	-17.301	-38.466	-32.735		-38.4409	-48.3867	6.95385	4.92828
-0.38	-24.21	-25.684	-56.798	-37.443	-79.743	-36.164	-13.483	-39.896	-62.36	-23.472	1.538	-28.426	-49.2	-64.473	-54.826	-65.379	-55.577	-61.512	-42.43	-14.363	-34.002	-30.445		-36.1559	-45.5121	6.99114	5.08389
-0.37	-20.443	-23.892	-54.956	-35.132	-78.573	-32.616	-11.935	-37.391	-59.161	-18.885	2.048	-23.822	-46.602	-62.468	-51.981	-65.279	-53.046	-58.631	-39.75	-11.592	-29.657	-28.173		-33.7215	-42.8183	6.98933	5.28856
-0.36	-17.002	-22.099	-52.937	-32.067	-76.434	-29.153	-10.264	-34.859	-55.454	-13.911	2.827	-19.719	-44.181	-60.239	-48.948	-64.921	-51.346	-56.098	-36.875	-9.143	-25.261	-26.045		-31.0321	-40.2524	6.94417	5.47774
-0.35	-13.467	-20.071	-50.691	-28.394	-73.594	-25.748	-8.372	-32.501	-51.709	-8.819	3.925	-15.928	-41.843	-57.603	-45.329	-64.498	-49.822	-52.573	-33.878	-7.036	-20.857	-24.012		-28.131	-37.5799	6.89371	5.60647
-0.34	-9.899	-18.01	-48.239	-24.699	-70.474	-22.74	-6.446	-30.255	-47.983	-4.197	5.105	-12.395	-39.47	-54.54	-41.303	-63.717	-48.591	-47.702	-30.563	-5.047	-16.687	-21.95		-25.2579	-34.7241	6.82806	5.67685
-0.33	-6.655	-16.121	-45.674	-20.721	-67.201	-20.493	-5.001	-27.841	-44.223	0.026	6.079	-9.203	-37.107	-51.228	-37.288	-62.027	-47.787	-42.728	-26.963	-3.158	-12.594	-19.97		-22.5295	-31.823	6.71833	5.71092
-0.32	-3.745	-14.283	-43.027	-16.352	-63.88	-18.759	-4.045	-25.293	-40.407	4.226	6.788	-6.075	-34.78	-47.973	-33.573	-59.721	-46.221	-38.576	-23.697	-1.647	-8.027	-18.191		-19.8888	-28.9528	6.58569	5.72465
-0.31	-0.847	-12.544	-40.154	-12.434	-60.785	-16.92	-3.089	-22.986	-36.319	8.215	7.126	-2.696	-32.502	-45.058	-30.334	-57.513	-43.529	-34.891	-21.144	-0.587	-2.924	-16.491		-17.3397	-26.1517	6.44842	5.75152
-0.3	2.18	-11.05	-37.006	-9.471	-57.858	-14.453	-1.802	-21.101	-31.941	11.547	7.124	0.791	-30.25	-42.521	-27.482	-55.601	-41.528	-30.968	-18.905	0.396	2.147	-14.894		-14.8937	-23.5286	6.29227	5.83756
-0.29	5.228	-9.516	-33.592	-6.962	-54.616	-11.463	-0.475	-19.681	-27.688	14.474	7.08	4.129	-27.957	-39.927	-24.707	-53.764	-41.38	-27.121	-16.585	1.468	6.636	-13.526		-12.4737	-21.1576	6.1136	5.97097
-0.28	8.197	-7.629	-30.011	-4.382	-50.932	-8.611	1.135	-18.666	-23.915	17.676	7.24	7.224	-25.58	-36.837	-21.724	-51.803	-42.067	-24.046	-14.301	2.359	10.336	-12.23		-9.99073	-18.9699	5.9559	6.0864
-0.27	11.078	-5.523	-26.461	-1.767	-47.366	-6.244	2.951	-17.704	-20.469	21.347	7.501	9.905	-23.348	-33.281	-18.392	-49.531	-42.231	-21.589	-12.131	3.083	13.245	-10.613		-7.51427	-16.8075	5.85509	6.12691
-0.26	13.77	-3.602	-23.184	0.763	-44.301	-4.146	4.568	-16.343	-17.121	25.079	7.811	12.056	-21.386	-29.652	-14.693	-47.009	-41.469	-18.81	-9.914	3.89	15.605	-8.836		-5.15509	-14.5653	5.79903	6.09214
-0.25	16.052	-1.867	-20.26	3.459	-41.2	-2.576	5.93	-14.406	-13.869	28.259	8.317	13.921	-19.462	-26.246	-10.821	-44.461	-39.496	-14.904	-7.839	4.628	17.946	-7.514		-2.92373	-12.2044	5.71793	6.00025
-0.24	17.899	-0.112	-17.528	6.642	-37.477	-2.005	7.423	-11.964	-10.705	30.684	8.882	15.847	-17.347	-23.153	-7.152	-41.811	-36.632	-10.032	-6.197	4.86	20.409	-6.792		-0.751	-9.81818	5.56557	5.87311
-0.23	19.656	1.656	-14.766	9.981	-33.415	-2.016	9.287	-9.572	-7.569	32.587	9.278	17.932	-15.11	-20.268	-3.901	-38.919	-33.825	-5.084	-4.775	4.589	22.575	-6.169		1.37336	-7.54136	5.38499	5.74179
-0.22	21.5	3.445	-11.778	12.621	-29.613	-1.835	11.647	-7.881	-4.649	34.227	9.859	19.988	-12.797	-17.272	-1.019	-36.023	-31.542	-0.559	-3.11	4.279	24.179	-5.291		3.413	-5.37882	5.23307	5.62289
-0.21	23.19	5.439	-8.552	14.457	-26.163	-1.365	14.274	-6.437	-2.252	35.664	10.989	21.64	-10.407	-13.964	1.701	-33.223	-29.544	3.643	-1.25	4.313	25.558	-4.448		5.38582	-3.271	5.09877	5.51019
-0.2	24.471	7.467	-5.391	16.211	-22.953	-0.569	16.772	-4.178	-0.31	37.008	12.416	22.601	-8.121	-10.506	4.547	-30.304	-27.882	7.676	0.497	4.636	27.02	-3.786		7.35855	-1.23836	4.95487	5.40349
-0.19	25.484	9.102	-2.639	17.979	-19.936	0.879	18.326	-1.304	1.666	38.41	13.707	23.127	-6.264	-7.303	7.541	-27.372	-26.529	11.43	2.095	5.002	28.399	-2.961		9.24309	0.651364	4.79057	5.31547
-0.18	26.37	10.324	-0.225	19.23	-16.709	2.598	18.739	1.261	4	39.782	14.813	23.814	-4.733	-4.57	10.347	-24.858	-24.682	14.7	3.552	5.153	29.588	-1.786		10.9257	2.41136	4.58796	5.23495
-0.17	27.076	11.529	2.19	20.197	-12.779	3.923	18.767	3.335	6.379	40.775	15.641	24.913	-3.198	-2.275	12.745	-22.816	-21.868	17.242	4.705	5.064	30.656	-0.63		12.4575	4.04891	4.32918	5.1365
-0.16	27.59	12.852	4.713	21.597	-8.403	5.004	19.317	5.083	8.329	41.312	15.914	26.271	-1.469	-0.183	14.765	-20.892	-18.759	18.759	5.56	4.925	31.473	0.276		13.9371	5.52055	4.04778	5.01016
-0.15	28.184	14.129	7.266	23.237	-4.404	6.129	20.61	6.327	9.86	41.633	16.035	27.761	0.255	1.995	16.22	-18.728	-16.317	19.216	6.489	4.983	32.088	1.136		15.3642	6.82709	3.81324	4.87033
-0.14	28.898	15.262	9.788	24.586	-1.222	6.89	22.206	7.497	11.176	42.025	16.652	29.252	1.913	4.395	16.947	-16.14	-14.937	19.182	7.739	5.335	32.932	2.034		16.7053	8.05927	3.64958	4.74816
-0.13	29.473	16.38	12.133	25.956	1.208	7.323	23.623	9.432	12.239	42.662	17.648	30.369	3.669	6.962	17.649	-13.231	-14.354	19.674	8.994	5.691	34.047	2.847		18.007	9.30155	3.53489	4.66392
-0.12	29.658	17.513	14.051	27.729	3.248	8.095	24.731	11.761	13.167	43.439	18.435	30.842	5.551	9.441	19.152	-10.404	-13.873	21.089	9.993	5.847	34.739	3.672		19.257	10.5499	3.43732	4.58599
-0.11	29.616	18.602	15.508	29.404	5.482	9.075	25.419	13.451	14.292	43.96	18.933	30.96	7.234	11.448	21.16	-7.814	-12.862	22.639	10.941	5.958	34.979	4.838		20.3402	11.771	3.31929	4.47893
-0.1	29.637	19.488	16.728	30.46	8.191	9.32	25.467	14.555	15.502	43.899	19.316	31.238	8.622	12.751	22.767	-5.338	-11.312	23.385	11.93	6.191	35.523	6.396		21.1421	12.923	3.16776	4.34929
-0.09	29.689	20.134	17.991	31.176	11.114	8.688	25.178	15.63	16.295	43.267	19.501	31.727	10.013	13.576	23.713	-3.022	-9.313	23.207	12.64	6.437	36.4	8.15		21.6966	13.9571	3.0141	4.19706
-0.08	29.515	20.824	19.455	31.922	14.004	8.073	25.212	16.743	16.723	42.326	19.509	32.057	11.569	14.402	24.23	-0.934	-7.015	22.732	13.025	6.539	36.789	9.848		22.2096	14.8402	2.86887	4.00353
-0.07	28.896	21.654	20.97	32.657	16.664	8.461	25.501	18.032	17.317	41.4	19.7	32.001	13.068	15.369	24.581	1.25	-5.234	22.47	13.598	6.632	36.479	11.296		22.8411	15.5918	2.69323	3.79255
-0.06	27.747	22.41	22.139	33.415	18.472	10.082	25.708	19.794	18.169	40.689	20.277	31.578	14.397	16.428	25.213	3.657	-4.715	22.639	14.543	6.81	35.969	12.526		23.5365	16.2768	2.48188	3.63369
-0.05	26.218	23.076	22.799	34.405	19.216	12.001	26.237	21.958	19.105	40.013	20.921	30.767	15.709	17.646	26.396	5.862	-4.516	22.953	15.501	6.916	35.444	13.857		24.1772	16.9577	2.29828	3.51142
-0.04	24.76	23.886	23.19	35.506	19.941	12.759	27.09	24.101	20.108	39.095	21.107	29.597	16.877	18.964	27.556	7.634	-3.218	22.834	16.212	6.827	34.725	15.376		24.6857	17.5804	2.19965	3.33266
-0.03	23.581	24.83	23.595	36.251	21.786	12.076	27.441	25.578	20.958	37.914	20.972	28.391	17.727	19.972	27.943	9.308	-1.082	22.207	16.677	6.584	33.772	16.793		24.9984	18.0265	2.16078	3.09024
-0.02	22.365	25.55	24.036	36.26	24.532	10.998	27.414	26.01	21.389	36.654	21.266	27.481	18.464	20.445	27.682	11.023	0.804	21.631	16.763	6.277	32.512	17.997		25.134	18.2799	2.13347	2.85416
-0.01	20.917	25.967	24.58	35.451	27.101	10.661	27.957	26.069	21.797	35.306	22.214	26.765	19.364	20.599	27.409	12.597	2.331	21.512	16.648	6.031	30.788	19.039		25.2745	18.4621	2.06776	2.64294
0	19.639	26.198	25.286	34.273	28.742	11.572	29.113	26.782	22.781	34.001	23.068	25.848	20.317	20.764	27.438	14.116	3.457	21.682	16.975	5.877	28.794	19.741		25.5868	18.6372	1.94595	2.46228
0.01	18.819	26.46	26.019	33.703	29.551	13.511	29.739	27.941	24.26	33.353	23.446	24.539	21.017	21.192	27.836	15.722	3.75	21.902	17.856	5.776	27.04	19.873		26.0729	18.773	1.81159	2.35561
0.02	18.257	26.969	26.616	34.402	30.398	15.3	29.656	28.751	26.041	33.561	23.94	22.941	21.419	21.948	28.663	17.162	3.618	22.275	18.647	5.702	25.972	19.862		26.7174	18.9281	1.76426	2.3363
0.03	17.831	28.006	27.237	36.034	31.874	15.906	28.996	29.334	28.251	33.717	24.807	21.169	21.599	22.729	29.539	18.26	4.11	22.554	18.95	5.506	25.628	20.328		27.4539	19.1247	1.83957	2.33343
0.04	17.803	29.37	27.963	37.931	33.5	15.832	27.916	30.258	30.594	33.094	25.53	19.242	21.71	23.156	29.766	19.165	5.231	22.207	19.043	4.817	25.68	21.157		28.1628	19.1976	1.96881	2.3169
0.05	18.098	30.729	28.601	39.824	34.867	16.012	27.269	31.468	32.338	32.373	25.992	17.308	21.881	23.335	29.138	19.821	6.189	21.351	19.147	3.552	25.625	21.702		28.8701	19.0045	2.09489	2.32166
0.06	17.895	32.154	29.129	41.286	36.32	16.005	27.882	32.831	33.332	32.231	26.747	15.637	22.229	23.526	28.247	20.111	7.015	20.479	19.374	2.225	25.131	21.739		29.6193	18.7012	2.2415	2.33635
0.07	16.464	33.471	29.651	41.669	37.439	14.971	29.127	33.986	33.711	31.882	27.829	14.277	22.828	23.594	27.787	20.347	7.932	19.504	19.943	1.469	24.089	21.568		30.0182	18.4853	2.43356	2.33092
0.08	14.131	33.986	29.86	41.101	37.049	13.221	30.269	34.426	33.085	30.385	28.489	12.932	23.635	23.323	28.014	20.757	8.686	17.827	20.929	1.283	22.668	21.548		29.6365	18.3275	2.61525	2.33875
0.09	12.025	33.558	29.435	40.429	35.587	11.545	31.149	34.341	31.226	28.354	28.402	11.348	24.307	22.729	28.779	21.126	9.279	15.683	21.943	1.434	21.118	21.754		28.7319	18.1364	2.74008	2.38816
0.1	10.73	33.1	28.873	40.231	34.874	10.453	31.644	34.065	28.889	26.81	27.899	9.523	24.512	21.799	29.557	21.362	10.415	13.972	22.484	1.582	19.706	22.176		27.9607	17.9171	2.83169	2.44439
0.11	9.984	33.357	28.914	40.43	35.225	10.52	31.397	32.819	27.255	25.65	27.427	7.548	24.375	20.507	29.64	21.667	12.311	13.234	22.39	1.367	18.37	22.714		27.5435	17.6475	2.8687	2.48103
0.12	9.33	34.409	29.571	40.899	35.616	12.142	31.018	30.425	27.427	24.59	27.182	5.543	24.267	19.116	28.912	21.904	14.121	13.226	21.978	0.611	16.859	23.195		27.5099	17.2484	2.84916	2.53722
0.13	8.795	36.039	30.473	41.658	35.877	15.213	31.321	28.722	30.282	24.408	27.321	3.703	24.311	17.935	27.891	21.851	14.89	13.463	21.783	-0.332	14.953	23.479		28.1917	16.7206	2.83065	2.62649
0.14	8.339	38.044	31.59	42.947	36.234	19.651	32.064	29.084	35.496	25.978	28.109	2.173	24.387	16.887	26.919	21.702	14.466	13.734	21.889	-1.126	12.764	23.522		29.776	16.1197	2.86757	2.72433
0.15	7.738	40.01	32.953	44.703	36.196	25.363	33.289	30.58	41.248	28.726	30.001	0.953	24.441	15.94	25.792	21.564	13.801	13.802	21.869	-1.793	10.76	23.274		31.8915	15.4912	2.98561	2.80054
0.16	6.94	41.557	34.347	45.886	35.729	31.146	35.284	32.15	45.913	30.668	33.069	-0.034	24.41	15.361	24.334	21.21	14.046	13.599	21.524	-2.355	9.32	22.73		33.8808	14.9223	3.16327	2.82677
0.17	6.048	42.658	35.389	45.387	35.474	35.222	37.162	33.857	49.159	29.742	36.459	-0.892	24.239	15.167	22.611	20.744	15.267	12.989	20.919	-2.761	8.32	22.136		35.1415	14.4308	3.3591	2.8211
0.18	4.718	43.213	35.713	43.401	35.066	36.417	37.203	35.458	50.858	25.419	38.769	-1.671	24.069	14.853	20.661	20.477	16.637	11.862	19.939	-3.19	7.314	21.901		35.1123	13.8956	3.59286	2.83375
0.19	2.682	42.813	34.884	40.557	33.705	34.292	35.235	36.479	50.515	18.703	38.784	-2.282	24.037	14.055	18.745	20.214	17.845	10.727	18.496	-4.057	6.16	22.16		33.5135	13.2818	3.85785	2.89376
0.2	0.346	40.95	32.611	36.586	32.057	29.236	32.126	37.048	47.927	10.815	35.695	-2.691	24.118	12.913	17.111	19.632	18.705	10.311	17.046	-5.301	4.976	22.548		30.4906	12.6698	4.0762	2.97892
0.21	-1.791	37.544	28.931	31.705	31.038	22.567	28.384	37.041	43.031	2.364	29.387	-3.104	24.252	11.687	15.572	18.812	18.329	10.43	16.008	-6.504	3.823	22.665		26.3819	11.9973	4.232	3.04376
0.22	-3.762	32.996	24.045	27.438	29.939	15.701	24.442	35.837	35.495	-6.181	20.92	-3.605	24.178	10.469	13.983	17.867	16.61	10.311	15.368	-7.251	2.877	22.488		21.5336	11.2086	4.36258	3.05243
0.23	-5.564	27.891	18.26	24.23	27.968	9.362	20.707	33.533	25.548	-14.357	11.823	-3.955	23.728	9.304	12.616	16.846	15.235	9.981	14.901	-7.449	2.227	22.274		16.3092	10.5189	4.49768	3.01722
0.24	-6.994	22.604	12.01	20.584	25.948	3.95	16.944	30.604	14.502	-22.028	3.058	-4.008	23.102	8.143	11.399	15.914	15.642	10.286	14.322	-7.383	1.486	21.994		11.0165	10.0815	4.68099	2.9807
0.25	-8.082	17.357	5.741	15.875	24.713	-0.447	13.084	26.866	3.802	-29.128	-4.99	-3.922	22.603	6.791	9.718	14.825	17.489	11.294	13.25	-7.505	0.162	21.533		5.89009	9.658	4.91901	2.99935
0.26	-9.121	12.455	-0.269	11.6	23.772	-4.367	9.617	22.393	-5.848	-35.608	-12.093	-3.776	22.182	5.249	7.658	13.087	19.63	12.455	11.74	-8.155	-1.596	20.882		1.13918	9.03236	5.2094	3.0892
0.27	-10.197	8.065	-5.848	9.034	22.342	-8.411	6.453	18.155	-14.136	-41.988	-18.468	-3.55	21.497	3.824	5.987	10.875	21.008	13.582	10.325	-9.203	-3.338	20.081		-3.18173	8.28073	5.57471	3.19186
0.28	-11.321	4.132	-10.904	7.79	20.189	-12.26	3.171	14.669	-21.157	-48.881	-24.625	-3.422	20.74	2.7	4.714	8.847	20.953	14.692	9.241	-10.208	-4.76	19.057		-7.19973	7.50491	6.01598	3.24792
0.29	-12.876	0.388	-15.529	6.729	17.256	-15.467	-0.076	12.015	-27.615	-56.076	-30.761	-3.633	20.235	1.681	3.194	7.198	19.756	15.217	8.226	-10.892	-5.809	17.784		-11.092	6.63245	6.49036	3.24987
0.3	-15.102	-3.426	-19.84	4.914	14.015	-18.232	-3.226	10.587	-34.016	-62.785	-36.809	-4.18	19.791	0.617	1.438	5.92	18.275	14.963	7.1	-11.343	-6.613	16.465		-14.9018	5.67573	6.95449	3.225
0.31	-17.713	-7.589	-23.868	2.243	11.428	-20.541	-7.478	10.131	-39.896	-68.648	-42.964	-4.962	19.157	-0.373	-0.096	5.25	16.997	14.421	6.011	-11.698	-7.534	15.146		-18.6268	4.75627	7.37979	3.20011
0.32	-20.374	-12.21	-27.51	-0.279	9.692	-21.488	-13.016	9.306	-44.507	-73.63	-48.996	-5.883	18.494	-1.095	-1.339	5.002	16.089	13.963	5.027	-11.892	-8.646	13.735		-22.092	3.95045	7.72657	3.18647
0.33	-23.08	-17.012	-30.783	-1.967	8.113	-20.513	-18.546	7.526	-47.856	-77.673	-54.216	-6.622	17.955	-1.472	-2.382	4.576	15.776	13.48	4.176	-11.897	-9.657	12.246		-25.0915	3.289	7.97609	3.17492
0.34	-25.812	-21.592	-33.743	-3.54	6.556	-18.657	-23.541	5.762	-50.481	-81.132	-58.396	-6.875	17.101	-1.583	-3.097	3.87	15.548	12.963	3.611	-11.895	-10.561	10.971		-27.6887	2.73209	8.1851	3.13468
0.35	-28.349	-25.853	-36.282	-5.582	5.348	-17.261	-28.514	4.822	-52.785	-84.788	-61.718	-6.852	15.93	-1.691	-3.638	3.065	14.386	12.548	3.281	-11.836	-11.576	10.111		-30.0875	2.15709	8.42561	3.05483
0.36	-30.571	-29.866	-38.135	-7.363	4.106	-16.58	-33.172	4.241	-54.906	-89.099	-64.14	-7.034	15.035	-1.995	-4.375	1.879	12.465	11.726	2.839	-11.48	-12.434	9.37		-32.3168	1.45418	8.69915	2.94502
0.37	-32.635	-33.541	-39.262	-8.26	2.492	-16.533	-36.68	3.28	-56.767	-93.808	-65.6	-7.46	14.696	-2.35	-5.287	0.205	11.098	10.625	1.992	-10.876	-12.841	8.319		-34.3013	0.738273	8.9539	2.84693
0.38	-34.829	-36.755	-39.853	-8.679	1.042	-17.813	-39.088	2.058	-58.336	-98.284	-66.53	-7.825	14.512	-2.632	-6.075	-1.27	11.096	10.599	0.757	-10.441	-13.039	6.949		-36.097	0.239182	9.16228	2.82842
0.39	-37.389	-39.739	-40.164	-9.052	-0.303	-20.588	-40.704	1.223	-59.999	-102.084	-67.477	-8.025	14.18	-2.999	-6.689	-1.978	12.339	12.235	-0.493	-10.148	-13.139	5.642		-37.8433	0.0840909	9.33001	2.91186
0.4	-40.43	-42.779	-40.313	-9.47	-2.863	-23.839	-41.881	0.963	-62.382	-105.095	-68.685	-8.088	13.802	-3.518	-7.324	-2.162	14.342	14.37	-1.297	-9.548	-12.807	4.559		-39.7067	0.211727	9.44945	3.03906
0.41	-43.953	-45.71	-40.41	-10.492	-7.029	-26.903	-42.961	0.727	-65.553	-107.468	-70.161	-7.897	13.374	-3.855	-8.139	-2.328	16.176	16.217	-1.564	-8.662	-12.212	3.502		-41.8103	0.419273	9.49819	3.14692
0.42	-47.919	-48.31	-40.588	-12.98	-11.476	-30.054	-44.11	0.222	-68.845	-109.298	-71.561	-7.507	12.866	-3.728	-9.071	-2.761	16.786	17.64	-1.725	-7.723	-12.011	2.416		-44.0835	0.471091	9.4659	3.20357
0.43	-51.969	-50.702	-40.96	-17.257	-15.257	-33.036	-44.729	-0.156	-71.684	-110.43	-72.195	-7.244	12.438	-3.311	-9.875	-3.536	15.769	18.301	-2.083	-6.63	-12.226	1.514		-46.2159	0.283364	9.35285	3.17795
0.44	-55.596	-53.052	-41.564	-22.801	-18.763	-34.961	-44.825	-0.197	-74.076	-110.503	-71.718	-7.189	12.051	-2.929	-10.413	-4.569	13.687	17.878	-2.458	-5.258	-12.248	0.812		-48.0051	-0.0578182	9.15959	3.05417
0.45	-58.491	-55.137	-42.305	-28.441	-22.431	-36.066	-45.135	-0.863	-76.175	-109.316	-70.355	-7.12	11.599	-2.677	-10.873	-5.568	11.743	17.2	-2.685	-3.794	-11.973	-0.023		-49.5195	-0.379182	8.85752	2.92129
0.46	-60.659	-56.635	-43.072	-33.186	-26.441	-37.575	-45.719	-3.117	-77.918	-107.287	-68.408	-6.978	11.133	-2.469	-11.402	-6.243	10.874	17.056	-3.066	-2.353	-11.859	-1.086		-50.9106	-0.581182	8.42348	2.87608
0.47	-62.015	-57.619	-43.678	-37.235	-31.28	-39.801	-46.05	-6.199	-79.242	-105.079	-66.112	-6.784	10.606	-2.227	-11.812	-6.553	11.023	17.149	-3.776	-0.881	-12.023	-2.053		-52.21	-0.666455	7.91349	2.89269
0.48	-62.525	-58.057	-43.987	-41.315	-36.893	-42.117	-46.531	-8.589	-80.229	-102.738	-63.766	-6.309	9.771	-1.906	-12.049	-6.845	11.354	17.157	-4.431	0.461	-12.331	-2.731		-53.3406	-0.714455	7.41991	2.90448
0.49	-62.569	-57.923	-43.966	-45.358	-42.092	-44.244	-47.281	-10.185	-80.822	-99.815	-61.459	-5.495	8.807	-1.639	-12.344	-7.466	11.364	17.242	-4.677	1.62	-12.703	-3.233		-54.1558	-0.774909	6.96737	2.91501
0.5	-62.683	-57.442	-43.734	-48.959	-45.892	-46.451	-47.597	-12.086	-80.751	-96.13	-58.934	-4.723	8.068	-1.545	-12.765	-8.249	10.785	17.344	-4.737	2.845	-13.096	-3.694		-54.6054	-0.887909	6.50134	2.9309
0.51	-62.959	-57.111	-43.417	-52.374	-48.418	-48.324	-47.143	-14.776	-79.795	-91.661	-56.174	-4.197	7.431	-1.635	-13.133	-8.727	9.493	17.267	-4.991	4.068	-13.334	-4.124		-54.7411	-1.08018	5.98173	2.91678
0.52	-63.127	-57.08	-43.017	-55.959	-50.301	-48.681	-46.559	-17.433	-78.01	-86.103	-53.574	-3.694	6.496	-1.788	-13.363	-8.613	8.354	17.115	-5.401	4.922	-13.401	-4.549		-54.5313	-1.26564	5.4405	2.87713
0.53	-62.907	-57.098	-42.361	-59.527	-52.035	-47.163	-46.242	-19.656	-75.634	-79.372	-51.229	-3.061	5.382	-1.847	-13.308	-8.037	8.577	16.717	-5.846	5.387	-13.303	-5.075		-53.9295	-1.31036	4.92179	2.83405
0.54	-62.063	-56.917	-41.102	-62.887	-53.763	-44.876	-46.455	-22.119	-72.811	-71.941	-48.762	-2.322	4.409	-1.693	-12.784	-7.475	9.73	15.742	-6.463	5.756	-13.076	-5.728		-53.0633	-1.264	4.44052	2.78079
0.55	-60.568	-56.497	-39.06	-65.899	-55.118	-42.94	-47.357	-25.111	-69.493	-64.507	-45.773	-1.454	3.543	-1.362	-12.014	-7.443	10.637	14.734	-7.292	5.987	-12.761	-6.342		-52.0294	-1.25155	4.03602	2.73254
0.56	-58.662	-55.784	-36.562	-68.05	-55.861	-41.474	-48.478	-27.75	-65.658	-57.412	-42.17	-0.61	2.579	-0.995	-11.558	-7.786	11.217	14.353	-8.008	6.149	-12.373	-6.771		-50.7146	-1.25482	3.78405	2.72632
0.57	-56.641	-54.732	-34.197	-69.07	-56.358	-40.369	-48.554	-29.333	-61.528	-50.325	-38.272	-0.114	1.478	-0.734	-11.533	-7.895	11.646	14.497	-8.385	6.599	-11.953	-7.012		-49.0345	-1.21873	3.69592	2.75257
0.58	-54.37	-53.439	-32.166	-69.361	-56.827	-39.798	-47.377	-30.255	-57.428	-42.475	-34.67	0.093	0.175	-0.698	-11.591	-7.722	11.2	14.836	-8.554	7.254	-11.663	-7.081		-47.106	-1.25009	3.72454	2.75487
0.59	-51.501	-52.146	-30.172	-69.249	-56.781	-39.27	-45.809	-31.338	-53.448	-33.786	-31.642	0.395	-1.131	-0.846	-11.553	-7.618	10.11	15.31	-8.705	7.6	-11.481	-6.988		-45.0129	-1.35518	3.85616	2.73736
0.6	-48.037	-50.814	-28.038	-68.597	-55.975	-37.753	-44.302	-32.499	-49.257	-25.05	-28.98	0.878	-2.119	-0.944	-11.413	-7.376	9.859	15.378	-8.777	7.648	-11.054	-6.974		-42.6638	-1.354	4.07879	2.71475
0.61	-44.31	-49.124	-25.662	-67.322	-54.777	-35.076	-42.686	-33.185	-44.492	-16.729	-26.296	1.343	-2.826	-0.807	-11.094	-6.754	10.384	14.76	-8.673	7.894	-10.192	-7.248		-39.969	-1.20118	4.36897	2.66781
0.62	-40.536	-47.015	-22.882	-65.707	-53.458	-31.918	-40.918	-33.223	-39.231	-8.487	-23.378	1.721	-3.678	-0.501	-10.582	-6.296	10.219	13.98	-8.509	8.411	-9.156	-7.686		-36.9775	-1.09791	4.73483	2.59549
0.63	-36.69	-44.65	-19.781	-64.093	-52.193	-28.514	-38.861	-33.01	-33.908	-0.088	-20.033	1.992	-4.725	-0.094	-10.043	-6.398	9.318	13.76	-8.407	8.729	-8.311	-7.994		-33.8019	-1.10664	5.18634	2.54173
0.64	-32.858	-42.136	-16.743	-62.659	-51.412	-24.89	-36.536	-32.802	-28.667	8.533	-16.428	1.983	-5.633	0.42	-9.485	-6.651	8.659	13.963	-8.371	8.684	-7.753	-8.173		-30.5998	-1.12336	5.7206	2.51991
0.65	-29.164	-39.509	-14.048	-61.184	-51.067	-21.282	-33.798	-32.708	-23.316	17.84	-13.092	1.626	-6.376	0.89	-8.724	-6.818	7.854	14.675	-8.365	8.666	-7.32	-8.31		-27.3935	-1.10927	6.3275	2.51884
0.66	-25.461	-36.701	-11.625	-59.218	-50.284	-17.555	-30.606	-32.858	-18.009	27.48	-10.381	1.14	-7.163	1.121	-7.723	-7.137	6.34	16.166	-8.409	8.923	-6.627	-8.261		-24.1107	-1.05727	6.93005	2.55161
0.67	-21.588	-33.649	-9.317	-56.665	-48.465	-13.236	-26.939	-33.21	-13.212	35.817	-8.062	0.798	-7.88	1.131	-6.646	-7.511	4.98	17.954	-8.374	9.191	-5.619	-7.96		-20.7751	-0.903273	7.39991	2.61516
0.68	-17.672	-30.419	-6.855	-53.836	-45.86	-9.096	-23.1	-33.214	-8.944	42.071	-5.7	0.716	-8.29	1.102	-5.497	-7.66	4.372	18.86	-8.022	9	-4.733	-7.623		-17.5114	-0.706818	7.69587	2.61903
0.69	-13.926	-27.368	-4.007	-50.932	-42.901	-6.647	-19.186	-32.526	-4.703	47.463	-3.102	0.844	-8.543	1.155	-4.16	-7.727	3.673	18.335	-7.292	8.425	-4.177	-7.443		-14.3486	-0.628182	7.91061	2.51245
0.7	-10.503	-24.503	-1.001	-47.966	-39.876	-5.718	-15.121	-31.779	-0.322	52.941	-0.314	1.046	-8.923	1.322	-2.743	-7.791	2.586	16.937	-6.439	7.812	-3.524	-7.32		-11.2875	-0.639727	8.13258	2.35144
0.71	-7.627	-21.443	1.55	-45.053	-37.176	-4.605	-11.227	-31.578	3.859	57.919	2.431	1.169	-9.343	1.508	-1.694	-7.615	1.692	15.734	-5.738	7.24	-2.652	-7.07		-8.45	-0.615364	8.34844	2.21648
0.72	-5.492	-18.086	3.51	-42.344	-34.939	-2.608	-7.829	-31.486	7.773	61.739	4.857	1.101	-9.633	1.551	-1.306	-7.297	1.231	15.471	-5.279	6.516	-1.981	-6.668		-5.90045	-0.572182	8.5043	2.14761
0.73	-3.803	-14.888	5.278	-39.901	-32.733	-0.289	-4.877	-30.833	11.639	64.726	7.015	0.876	-9.751	1.588	-1.237	-7.044	1.082	15.624	-4.934	5.953	-1.574	-6.23		-3.51509	-0.513364	8.60247	2.11697
0.74	-1.998	-12.015	7.168	-37.788	-29.914	2.024	-2.229	-29.786	15.355	67.378	9.228	0.632	-9.731	1.874	-0.842	-6.648	1.606	15.056	-4.492	5.941	-0.958	-5.88		-1.14336	-0.312909	8.66819	2.05085
0.75	0.021	-9.379	9.304	-35.903	-26.306	4.215	0.028	-28.611	18.703	70.048	11.56	0.352	-9.583	2.318	0.107	-6.073	2.774	14.022	-3.834	6.12	-0.102	-5.625		1.24364	0.0432727	8.72044	1.95941
0.76	1.921	-6.847	11.864	-33.839	-22.423	5.955	2.194	-27.124	21.962	73.185	13.693	-0.168	-9.443	2.652	1.245	-5.69	3.824	13.234	-3.016	5.8	0.588	-5.436		3.68555	0.326364	8.78617	1.88627
0.77	3.605	-4.578	14.748	-31.339	-18.862	7.323	4.623	-25.418	25.483	76.908	15.506	-0.889	-9.519	2.951	2.129	-5.388	4.142	12.726	-2.229	5.13	1.038	-5.319		6.18173	0.433818	8.89062	1.8374
0.78	5.411	-2.426	17.391	-28.505	-15.47	8.669	6.996	-24.092	29	80.545	17.075	-1.444	-9.816	3.388	2.607	-4.706	3.728	11.803	-1.569	4.811	1.43	-5.297		8.59945	0.448636	8.99524	1.77243
0.79	7.411	-0.189	19.284	-25.647	-11.59	9.84	8.819	-23.135	32.067	83.227	18.373	-1.749	-10.15	3.892	2.732	-3.936	2.847	10.76	-1.056	5.18	1.671	-5.331		10.7691	0.441818	9.01798	1.71909
0.8	9.248	1.99	20.467	-23.191	-7.337	10.95	10.849	-21.653	34.684	84.784	19.422	-2.188	-10.371	4.359	2.714	-3.719	1.796	9.989	-0.684	5.95	1.555	-5.365		12.7466	0.366909	8.93805	1.70864
0.81	10.808	3.826	21.361	-21.167	-3.697	12.661	13.717	-19.426	37.12	85.616	20.7	-2.941	-10.518	4.865	2.831	-3.917	0.859	9.303	-0.314	6.638	1.202	-5.303		14.6835	0.245909	8.8112	1.72324
0.82	12.507	5.372	22.489	-18.667	-0.998	14.791	16.923	-17.196	39.565	86.17	22.586	-3.695	-10.768	5.278	3.303	-3.906	0.204	8.871	0.123	6.955	1.097	-5.056		16.6856	0.218727	8.67579	1.7503
0.83	14.481	6.879	24.073	-14.847	1.58	16.35	19.874	-15.279	42.229	86.806	24.805	-4.164	-10.981	5.33	4.072	-3.571	-0.136	8.896	0.515	6.895	1.567	-4.703		18.8137	0.338182	8.52565	1.7734
0.84	16.329	8.438	25.766	-10.413	4.588	17.433	22.784	-13.049	45.08	87.625	26.795	-4.401	-10.94	5.033	4.823	-3.119	-0.472	8.981	0.7	6.703	2.49	-4.45		21.0342	0.486182	8.359	1.7763
0.85	17.825	10.014	26.958	-6.825	7.631	18.671	25.384	-10.39	47.492	88.19	28.319	-4.575	-10.777	4.601	5.284	-2.59	-1.149	8.837	0.727	6.538	3.384	-4.283		23.0245	0.545182	8.17647	1.76348
0.86	19.204	11.673	27.511	-4.54	10.465	19.261	27.386	-8.207	48.746	87.839	29.544	-4.813	-10.714	4.197	5.449	-1.941	-2.01	8.888	0.816	6.612	3.82	-4.112		24.4438	0.562909	7.9616	1.7696
0.87	20.5	13.549	27.796	-3.123	13.431	18.962	29.175	-6.765	49.012	86.488	30.83	-5.159	-10.628	3.977	5.62	-1.185	-2.61	9.074	1.06	7.01	3.614	-3.987		25.4414	0.616909	7.70834	1.79027
0.88	21.644	15.462	28.061	-2.042	16.428	19.456	31.245	-5.169	49.137	84.82	32.421	-5.589	-10.318	4	5.976	-0.298	-2.953	8.566	1.348	7.524	2.91	-3.985		26.4966	0.652818	7.43928	1.78296
0.89	22.86	17.167	28.419	-0.369	18.752	21.372	32.965	-2.961	49.798	83.622	34.426	-6.144	-9.922	4.04	6.516	0.661	-3.129	7.21	1.616	7.835	2.297	-4.01		27.8228	0.633636	7.18037	1.75324
0.9	24.172	18.65	29.111	2.787	20.109	23.066	33.763	-0.636	51.187	83.068	36.769	-6.853	-9.554	3.753	7.151	1.444	-2.688	5.948	1.914	7.921	2.406	-3.902		29.2769	0.685455	6.9465	1.73311
0.91	25.223	20.011	30.045	6.864	20.971	24.035	33.846	1.298	53.051	82.55	38.925	-7.436	-9.139	3.108	7.71	1.831	-1.621	5.084	2.269	7.921	3.213	-3.616		30.6199	0.847636	6.72976	1.71393
0.92	25.855	21.398	30.57	10.316	21.912	25.377	33.461	2.757	54.554	81.383	40.147	-7.542	-8.548	2.357	8.022	1.919	-0.626	4.202	2.532	7.847	4.048	-3.281		31.6118	0.993636	6.49294	1.66751
0.93	26.237	22.994	30.345	12.508	23.129	26.776	32.394	3.654	54.861	79.793	40.417	-7.308	-7.821	1.739	8.233	2.138	0.131	2.847	2.577	7.786	4.341	-3.111		32.1007	1.05018	6.24075	1.60037
0.94	26.456	24.684	29.817	13.806	24.453	27.124	30.84	4.156	54.149	78.507	40.515	-7.071	-7.048	1.346	8.603	2.864	1.052	1.195	2.521	7.96	4.027	-3.251		32.2279	1.10891	6.03236	1.56441
0.95	26.812	26.356	29.438	14.624	25.558	27.052	29.691	4.706	53.414	77.405	41.219	-6.848	-6.36	1.113	9.136	3.995	1.909	0.093	2.568	8.25	3.559	-3.556		32.3886	1.25991	5.8675	1.57875
0.96	27.534	27.799	29.289	15.528	26.347	27.623	29.443	5.501	53.213	75.641	42.597	-6.643	-5.83	0.994	9.651	5.012	2.105	-0.212	2.821	8.357	3.614	-3.844		32.7741	1.45682	5.66998	1.60718
0.97	28.305	28.945	29.477	17.483	27.02	28.359	29.959	6.618	53.44	73.114	44.328	-6.694	-5.28	1	10.159	5.551	1.991	-0.652	3.171	8.239	4.459	-4.076		33.368	1.62436	5.40033	1.64456
0.98	28.645	29.662	30.09	20.754	27.942	28.651	30.757	8.432	53.761	70.424	45.674	-6.798	-4.617	1.007	10.668	5.723	2.238	-2.161	3.414	8.049	5.339	-4.398		34.072	1.67855	5.06433	1.70047
0.99	28.714	30.011	30.772	24.04	29.288	28.628	31.142	10.835	53.817	67.662	46.053	-6.319	-3.983	0.822	10.935	5.849	3.157	-4.457	3.362	7.939	5.422	-4.845		34.6329	1.62564	4.68657	1.75349
1	28.787	30.304	31.127	25.75	30.793	28.264	30.537	12.858	53.316	64.595	45.638	-5.287	-3.571	0.421	10.838	6.114	4.536	-6.77	3.127	7.913	4.698	-5.213		34.7245	1.52782	4.32556	1.80428
1.01	28.765	30.662	31.202	26.069	31.981	27.663	29.594	14.098	52.545	61.568	45.071	-4.438	-3.249	-0.002	10.569	6.477	5.71	-8.363	3.01	7.848	3.858	-5.331		34.4744	1.46264	4.03734	1.85098
1.02	28.71	30.971	31.177	26.709	32.9	27.608	29.202	15.122	52.138	58.982	44.7	-3.971	-2.852	-0.425	10.298	6.779	6.139	-8.947	3.178	7.571	3.471	-5.227		34.3835	1.45582	3.79679	1.85202
1.03	28.874	31.217	31.164	28.23	33.889	28.333	29.629	16.244	52.338	56.487	44.716	-3.448	-2.44	-0.902	10.033	6.992	6.294	-8.786	3.487	7.078	3.614	-4.994		34.6474	1.53891	3.55992	1.80711
1.04	29.073	31.487	31.295	29.343	34.717	29.11	30.372	17.033	52.868	53.658	45.332	-2.822	-2.168	-1.242	9.844	7.326	6.822	-8.744	3.802	6.369	3.995	-4.665		34.9353	1.68336	3.366	1.78211
1.05	28.995	31.585	31.51	29.576	35.188	29.308	31.074	17.328	53.22	50.712	46.05	-2.419	-2.035	-1.289	9.735	7.754	7.423	-9.091	4.062	5.425	4.18	-4.282		34.9587	1.76936	3.2339	1.78783
1.06	28.578	31.51	31.502	30.126	36.036	28.434	31.259	17.728	52.839	47.856	45.813	-2.129	-1.89	-1.226	9.494	7.824	7.715	-9.574	4.128	4.403	3.91	-3.994		34.6983	1.69645	3.08271	1.77905
1.07	27.898	31.433	31.156	31.381	37.465	26.445	30.606	18.649	51.588	44.84	44.487	-1.615	-1.741	-1.233	9.037	7.338	7.998	-10.116	3.936	3.678	3.389	-3.88		34.1771	1.52645	2.87861	1.75526
1.08	27.088	31.514	30.641	32.435	38.31	24.805	29.622	19.949	49.981	41.78	42.996	-1.013	-1.747	-1.204	8.543	6.711	8.13	-10.735	3.585	3.358	3.06	-3.788		33.5565	1.35455	2.66645	1.73871
1.09	26.548	31.809	30.1	33.205	38.213	25.363	29.271	21.341	48.688	39.136	42.271	-0.677	-1.898	-1.038	8.127	6.347	7.564	-11.438	3.321	3.19	3.232	-3.576		33.2677	1.19582	2.44161	1.72738
1.1	26.455	32.5	29.659	34.281	38.674	27.668	29.395	22.688	48.076	36.568	42.475	-0.574	-1.958	-0.868	7.792	6.219	6.686	-12.396	3.326	2.783	3.873	-3.25		33.4945	1.05755	2.26224	1.74444
1.11	26.586	33.479	29.47	35.483	40.263	29.791	29.388	24.02	48.288	33.072	43.285	-0.427	-1.768	-0.849	7.632	6.246	6.318	-13.336	3.517	1.894	4.603	-2.975		33.9205	0.986818	2.2298	1.79478
1.12	27.056	34.28	29.395	36.824	41.643	30.999	29.23	25.336	49.205	28.968	44.07	-0.111	-1.52	-0.966	7.641	6.361	6.17	-13.065	3.545	0.669	4.879	-2.871		34.2733	0.975636	2.33514	1.77215
1.13	27.69	34.817	29.05	38.649	42.084	31.201	28.962	26.561	50.066	25.767	44.439	0.311	-1.306	-1.143	7.573	6.309	5.747	-11.481	3.279	-0.364	4.459	-2.879		34.4805	0.955	2.47319	1.6352
1.14	27.243	35.405	28.343	39.88	42.118	29.762	28.287	27.606	49.873	23.678	44.55	0.745	-1.123	-1.382	7.282	6.032	5.065	-10.015	2.981	-0.876	3.817	-2.851		34.2495	0.879545	2.59493	1.4861
1.15	24.89	35.899	27.446	39.242	41.586	26.757	27.242	28.592	48.471	21.169	44.358	1.172	-0.836	-1.739	6.906	5.984	3.946	-9.345	2.79	-1.037	3.583	-2.863		33.2411	0.778273	2.72523	1.39717
1.16	21.87	35.908	26.385	38.286	40.059	23.914	26.588	29.672	46.769	17.62	43.734	1.641	-0.481	-2.264	6.58	6.437	2.372	-8.541	2.645	-1.105	3.593	-3.006		31.8914	0.715545	2.88639	1.33446
1.17	20.025	35.626	25.269	39.465	38.674	22.926	26.554	30.763	45.529	14.402	43.293	2.087	-0.13	-2.831	6.365	6.94	1.249	-7.414	2.733	-1.339	3.285	-3.081		31.1387	0.714909	3.05666	1.28458
1.18	19.685	35.645	24.459	42.13	38.727	23.452	26.334	31.402	44.536	12.535	43.994	2.304	0.105	-3.244	6.353	6.976	1.08	-6.982	3.37	-1.968	2.739	-2.89		31.1726	0.713	3.22994	1.28018
1.19	20.106	36.212	24.1	43.981	39.599	23.937	25.556	31.25	43.448	11.389	45.425	2.279	0.402	-3.442	6.376	6.65	1.216	-7.473	4.139	-2.792	2.519	-2.566		31.3639	0.664364	3.38668	1.32255
1.2	20.659	36.872	23.905	44.705	39.957	23.894	24.8	30.477	42.809	10.016	46.35	2.225	0.991	-3.548	6.059	6.392	1.35	-7.888	4.308	-3.327	2.531	-2.235		31.3131	0.623455	3.52052	1.33786
1.21	20.963	37.475	23.704	45.326	39.646	24.381	24.401	29.826	43.221	8.148	46.481	2.135	1.764	-3.64	5.334	6.343	1.732	-7.846	3.962	-3.467	2.42	-1.863		31.2338	0.624909	3.66215	1.30354
1.22	20.587	38.176	23.69	45.811	39.083	26.089	24.174	29.921	44.221	5.806	46.418	1.751	2.356	-3.668	4.488	6.343	1.988	-7.795	3.713	-3.375	2.415	-1.494		31.2705	0.611091	3.83332	1.26597
1.23	19.329	39.079	24.064	45.601	38.263	28.115	24.07	30.774	44.645	2.737	46.4	1.167	2.686	-3.574	3.634	6.275	1.556	-7.753	3.538	-3.004	2.806	-1.395		31.1888	0.539636	4.03809	1.22333
1.24	17.248	39.878	24.658	44.925	37.294	29.082	24.132	31.781	43.641	-1.429	46.219	0.817	2.953	-3.369	2.741	6.27	0.74	-6.787	3.128	-2.579	3.259	-1.508		30.6754	0.515	4.30119	1.13052
1.25	14.622	40.429	24.946	44.33	36.676	28.513	24.297	32.11	41.162	-6.652	45.824	0.798	3.301	-3.123	2.016	6.458	-0.136	-4.567	2.753	-2.518	3.482	-1.569		29.6597	0.626818	4.64854	1.00957
1.26	11.839	40.593	24.387	43.672	36.561	26.745	24.277	31.317	38.08	-12.393	45.081	0.927	3.596	-2.884	1.696	6.611	-0.92	-2.322	2.797	-2.807	3.717	-1.451		28.1963	0.814545	5.04768	0.949897
1.27	9.197	40.223	22.584	42.382	36.458	24.542	24.084	29.912	35.305	-18.093	43.44	1.295	3.765	-2.646	1.534	6.412	-1.149	-1.296	2.817	-2.993	4.06	-1.228		26.3667	0.961	5.41764	0.924646
1.28	6.653	39.061	19.4	40.255	35.902	22.906	23.493	28.68	32.666	-23.622	40.4	1.941	3.734	-2.363	1.097	6.019	-0.77	-1.118	2.364	-2.943	4.23	-0.936		24.1631	1.02318	5.71264	0.874234
1.29	4.287	37.178	15.088	37.526	34.875	21.885	22.557	27.696	29.346	-28.963	35.817	2.467	3.628	-2.084	0.393	5.829	-0.625	-0.559	1.722	-2.824	4.135	-0.61		21.572	1.04291	5.93263	0.825022
1.3	2.425	34.886	10.318	34.422	33.508	20.354	21.553	26.463	25.219	-33.901	30.045	2.637	3.683	-1.913	-0.282	5.738	-0.851	0.746	1.312	-2.476	3.942	-0.363		18.6629	1.10664	6.08484	0.789215
1.31	1.069	32.347	5.605	31.013	31.866	17.704	20.83	25.072	20.637	-38.416	23.875	2.687	3.826	-1.91	-0.798	5.316	-0.658	2.262	0.961	-1.759	3.62	-0.155		15.6002	1.21745	6.19877	0.743423
1.32	-0.205	29.513	1.059	27.591	29.946	14.568	19.853	23.719	15.695	-42.507	18.165	2.729	3.818	-1.977	-1.111	4.639	-0.099	3.279	0.503	-0.897	3.054	0.162		12.4906	1.28182	6.30017	0.686139
1.33	-1.439	26.537	-3.239	24.652	27.687	11.401	17.859	21.521	10.628	-45.976	13.159	2.764	3.657	-1.977	-1.151	4.176	0.173	3.448	0.184	-0.161	2.311	0.549		9.34455	1.27027	6.35505	0.629261
1.34	-2.133	23.732	-6.96	22.404	25.072	8.084	14.9	17.969	5.82	-48.864	8.667	3.102	3.746	-1.903	-1.109	3.988	0.392	3.11	0.058	0.361	1.467	0.858		6.24464	1.27909	6.3423	0.597428
1.35	-2.295	21.247	-10.021	20.494	22.356	4.768	11.77	14.728	1.13	-51.669	4.503	3.833	4.13	-1.825	-1.297	3.692	0.591	3.152	-0.176	0.833	0.595	1.16		3.36464	1.33527	6.34021	0.628771
1.36	-2.575	18.836	-12.748	18.415	19.811	2.342	8.867	13.366	-3.768	-54.544	0.18	4.391	4.427	-1.747	-1.635	3.221	-0.147	3.889	-0.52	1.314	-0.009	1.585		0.743818	1.34264	6.39707	0.705853
1.37	-3.171	16.432	-15.234	16.316	17.28	1.304	6.143	12.986	-8.725	-57.339	-5.038	4.37	4.498	-1.569	-1.965	2.807	-1.884	4.533	-0.756	1.736	-0.12	1.927		-1.73145	1.23427	6.49567	0.787308
1.38	-3.761	14.193	-17.368	14.883	14.57	1.099	3.887	12.378	-13.493	-60.235	-11.107	4.027	4.583	-1.286	-2.371	2.437	-3.286	4.77	-1.008	1.965	0.055	1.8		-4.08673	1.06236	6.65413	0.851156
1.39	-4.391	12.094	-19.337	14.03	11.851	1.007	1.727	11.948	-18.13	-63.522	-17.14	3.719	4.704	-1.037	-2.735	2.07	-3.891	5.016	-1.414	1.903	0.134	1.264		-6.35118	0.884818	6.90014	0.893022
1.4	-5.339	9.983	-21.568	12.712	9.144	0.844	-1.053	11.729	-22.56	-66.783	-22.354	3.691	4.675	-0.912	-2.622	2.07	-4.38	5.372	-1.595	1.57	-0.075	0.699		-8.65864	0.772091	7.14898	0.926671
1.41	-6.416	7.677	-24.05	10.677	6.125	0.541	-4.595	10.744	-26.677	-69.442	-26.8	4.157	4.494	-0.842	-2.09	2.779	-4.616	5.363	-1.331	1.071	-0.779	0.343		-11.1105	0.777182	7.29948	0.940719
1.42	-7.313	5.158	-26.421	9.091	3.151	-0.385	-8.001	9.261	-30.517	-71.666	-30.817	4.864	4.431	-0.754	-1.661	3.81	-4.308	5.465	-1.047	0.699	-2.049	0.134		-13.4963	0.871273	7.40639	0.986324
1.43	-8.201	2.334	-28.446	8.654	1.193	-2.125	-11.034	8.412	-33.961	-73.918	-34.558	5.275	4.586	-0.67	-1.408	4.562	-4.058	6.465	-1.102	0.645	-3.451	0.038		-15.6045	0.989273	7.56077	1.10016
1.44	-9.273	-0.58	-30.076	8.574	0.283	-4.021	-14.061	7.929	-37.027	-75.999	-38.083	5.479	4.763	-0.62	-1.092	4.894	-4.281	7.947	-1.34	0.866	-4.378	0.136		-17.4849	1.12491	7.73155	1.23409
1.45	-10.654	-3.237	-31.282	8.05	-0.598	-5.659	-17.054	7.22	-40.294	-77.477	-41.419	5.916	4.684	-0.519	-0.834	4.853	-4.279	8.659	-1.52	1.167	-4.638	0.406		-19.3095	1.26318	7.85269	1.2882
1.46	-12.508	-5.532	-32.151	7.316	-1.893	-7.152	-19.764	6.927	-43.991	-78.57	-44.613	6.43	4.458	-0.266	-0.702	4.31	-3.946	8.413	-1.686	1.349	-4.437	0.586		-21.0846	1.319	7.96366	1.25141
1.47	-14.791	-7.742	-32.864	6.921	-3.328	-8.212	-22.564	7.057	-47.645	-79.797	-47.486	6.668	4.402	0.071	-0.424	3.419	-3.938	8.091	-1.941	1.164	-3.935	0.477		-22.7683	1.27764	8.10964	1.2044
1.48	-16.964	-9.902	-33.442	6.73	-5.004	-8.605	-25.185	6.78	-51.252	-81.063	-49.742	6.833	4.557	0.34	-0.034	2.84	-4.072	8.142	-2.239	0.546	-3.388	0.161		-24.3317	1.24418	8.25101	1.19962
1.49	-18.832	-11.883	-33.906	5.782	-7.11	-9.102	-27.173	6.287	-55.291	-81.902	-51.306	7.115	4.601	0.542	0.057	2.843	-3.45	8.244	-2.62	-0.291	-3.1	-0.056		-25.8578	1.26227	8.32992	1.20255
1.5	-20.689	-13.651	-34.341	3.245	-9.27	-10.453	-28.783	6.057	-59.399	-82.347	-52.455	7.192	4.385	0.725	0.038	2.979	-2.169	7.931	-3.173	-1.051	-3.062	-0.065		-27.4624	1.24818	8.32814	1.17309
1.51	-22.639	-15.344	-34.903	-0.238	-11.312	-12.352	-30.53	5.336	-62.836	-82.538	-53.47	6.95	4.114	0.771	0.467	2.956	-1.04	7.168	-3.884	-1.713	-2.93	0.054		-29.166	1.17391	8.24072	1.12286
1.52	-24.419	-16.787	-35.597	-3.064	-13.77	-14.52	-32.243	3.865	-65.841	-82.119	-54.445	6.7	4.025	0.617	1.249	3.027	-0.581	6.117	-4.593	-2.277	-2.432	0.23		-30.8127	1.09836	8.09533	1.08262
1.53	-25.999	-17.899	-36.509	-4.665	-16.91	-17.109	-33.963	2.639	-68.959	-80.904	-55.438	6.51	4.035	0.46	1.896	3.155	-1.077	4.643	-5.005	-2.746	-1.615	0.412		-32.3378	0.969818	7.9551	1.04517
1.54	-27.471	-18.83	-37.647	-5.726	-20.15	-19.658	-35.999	1.639	-71.832	-79.358	-56.465	6.256	4.054	0.505	2.418	2.857	-2.534	3.025	-5.026	-3.068	-0.835	0.463		-33.7725	0.737727	7.8334	1.0225
1.55	-28.611	-19.741	-38.818	-6.645	-22.92	-21.244	-38.304	-0.204	-74.068	-77.838	-57.239	6.151	4.064	0.698	3.03	2.187	-3.993	1.771	-4.748	-3.167	-0.582	0.419		-35.0575	0.53	7.69002	1.0352
1.56	-29.279	-20.532	-39.722	-7.476	-25.229	-22.004	-40.539	-2.781	-75.939	-76.109	-57.474	6.403	4.087	0.96	3.463	1.784	-4.355	0.652	-4.318	-3.128	-0.83	0.527		-36.0985	0.476818	7.51531	1.04484
1.57	-29.775	-21.247	-40.345	-8.856	-27.311	-22.506	-42.899	-5.2	-77.443	-73.919	-57.287	6.719	4.099	1.381	3.58	1.758	-3.757	-1.101	-3.871	-3.165	-1.077	0.834		-36.9807	0.490909	7.3012	1.04139
1.58	-30.314	-22.1	-40.813	-11.259	-29.106	-22.667	-45.568	-7.437	-78.069	-71.217	-56.949	6.783	3.987	1.906	3.708	1.684	-3.194	-3.245	-3.62	-3.31	-0.949	1.154		-37.7726	0.445818	7.01158	1.07433
1.59	-30.724	-22.999	-41.082	-13.96	-30.597	-22.771	-47.818	-9.775	-77.849	-68.061	-56.53	6.745	3.691	2.353	3.979	1.513	-3.142	-4.414	-3.671	-3.382	-0.495	1.377		-38.3787	0.414	6.65961	1.11723
1.6	-30.723	-23.727	-41.067	-16.204	-32.341	-23.589	-49.276	-12.277	-77.281	-64.695	-56.105	6.811	3.24	2.714	4.008	1.391	-3.419	-4.228	-3.907	-3.366	0.252	1.56		-38.8441	0.459636	6.28508	1.12244
1.61	-30.273	-24.235	-40.743	-18.235	-34.847	-24.793	-50.425	-15.047	-76.352	-61.184	-55.847	6.855	2.791	3.046	3.572	1.077	-3.735	-3.576	-4.159	-3.436	1.195	1.664		-39.271	0.481273	5.89458	1.10974
1.62	-29.557	-24.742	-39.935	-20.518	-37.58	-25.125	-51.243	-17.926	-74.833	-57.261	-55.797	6.69	2.506	3.133	2.944	0.463	-3.901	-2.864	-4.254	-3.679	1.997	1.614		-39.5015	0.422636	5.49404	1.08466
1.63	-28.877	-25.388	-38.458	-23.031	-39.583	-24.737	-51.278	-20.227	-72.984	-53.111	-55.727	6.33	2.411	2.795	2.41	-0.078	-3.794	-1.754	-4.095	-4.037	2.508	1.589		-39.4001	0.389545	5.11866	1.03217
1.64	-28.357	-26.194	-36.503	-25.496	-40.882	-24.835	-50.776	-21.854	-71.048	-49.235	-55.31	5.936	2.402	2.267	2.001	-0.435	-3.181	-0.491	-3.776	-4.338	2.935	1.754		-39.1355	0.461273	4.76765	0.968245
1.65	-27.731	-27.086	-34.519	-27.461	-42.044	-25.122	-50.411	-23.311	-68.786	-45.309	-54.275	5.676	2.43	1.926	1.756	-0.81	-1.985	0.254	-3.63	-4.361	3.356	2.047		-38.7323	0.605364	4.43122	0.920439
1.66	-26.627	-27.775	-32.67	-28.573	-42.883	-24.357	-50.377	-24.651	-66.156	-40.656	-52.547	5.553	2.534	1.956	1.727	-0.987	-0.616	0.398	-3.751	-4.222	3.538	2.37		-37.9338	0.772727	4.16033	0.899691
1.67	-25.119	-28.184	-30.864	-29.227	-43.033	-22.432	-50.294	-25.738	-63.553	-35.591	-50.278	5.396	2.71	2.388	1.836	-0.72	0.174	-0.246	-3.926	-4.201	3.482	2.762		-36.7557	0.877727	3.99071	0.906963
1.68	-23.282	-28.542	-28.969	-30.072	-42.946	-20.038	-50.005	-27.126	-61.083	-30.686	-47.759	5.12	2.755	3.151	1.976	-0.454	0.323	-2.025	-3.955	-4.227	3.268	3.115		-35.5007	0.822455	3.89964	0.946288
1.69	-20.945	-29.039	-26.847	-30.875	-43.182	-17.234	-49.338	-29.236	-58.311	-25.485	-45.245	4.796	2.609	3.953	1.955	-0.579	0.42	-4.677	-3.761	-3.953	2.73	3.221		-34.1579	0.610364	3.89526	1.02311
1.7	-18.14	-29.337	-24.435	-30.968	-43.488	-14.076	-48.643	-31.48	-54.926	-19.669	-42.965	4.444	2.541	4.456	1.714	-0.71	0.665	-6.897	-3.326	-3.339	1.886	3.094		-32.557	0.411636	4.02544	1.09125
1.71	-15.164	-29.293	-21.976	-30.492	-43.346	-11.543	-47.928	-32.901	-50.959	-14.115	-40.993	4.155	2.705	4.464	1.534	-0.486	0.884	-7.871	-2.672	-2.626	1.296	2.936		-30.7918	0.392636	4.19892	1.0974
1.72	-12.204	-29.094	-19.723	-29.972	-42.759	-10.616	-46.854	-33.415	-46.539	-9.296	-39.15	4.18	3.008	3.959	1.744	-0.163	1.332	-7.761	-2.084	-1.971	1.453	2.868		-29.0565	0.596818	4.29959	1.05277
1.73	-9.247	-28.825	-17.632	-29.296	-42.178	-10.711	-44.454	-33.55	-41.952	-4.421	-37.266	4.467	3.295	3.217	2.093	0.018	2.251	-6.939	-1.837	-1.399	2.336	2.836		-27.2302	0.939818	4.36198	0.990287
1.74	-6.28	-28.24	-15.592	-28.297	-41.905	-10.297	-40.759	-33.45	-37.543	0.993	-35.446	4.559	3.38	2.734	2.28	0.127	3.063	-5.567	-1.888	-0.997	3.51	2.753		-25.1651	1.26855	4.49627	0.914668
1.75	-3.348	-27.343	-13.546	-27.456	-41.593	-8.642	-37.072	-32.863	-33.235	6.754	-33.901	4.321	3.141	2.794	2.519	0.229	3.028	-4.27	-1.958	-0.71	4.47	2.545		-22.9314	1.46445	4.7389	0.838547
1.76	-0.442	-26.401	-11.36	-26.976	-40.545	-6.372	-33.928	-32.11	-28.627	12.791	-32.429	4.073	2.758	3.144	2.916	0.489	2.362	-4.084	-1.829	-0.51	4.902	2.35		-20.5817	1.50645	5.04137	0.816171
1.77	2.394	-25.471	-8.851	-26.045	-38.633	-4.172	-30.819	-31.827	-23.505	18.869	-30.417	3.84	2.52	3.381	3.086	1.158	1.668	-5.194	-1.479	-0.409	4.971	2.268		-18.0434	1.43727	5.33973	0.866747
1.78	5.075	-24.263	-6.139	-24.03	-36.545	-2.119	-27.716	-31.687	-17.998	24.257	-27.802	3.316	2.416	3.416	2.883	2.07	1.119	-6.88	-1.134	-0.343	5.16	2.089		-15.3606	1.28291	5.58544	0.972223
1.79	7.616	-22.763	-3.627	-21.672	-34.793	-0.593	-25.082	-30.841	-12.423	28.808	-25.136	2.602	2.351	3.387	2.637	2.766	0.683	-8.557	-1	-0.276	5.611	1.768		-12.7733	1.08836	5.7773	1.10667
1.8	10.123	-21.185	-1.55	-20.148	-33.108	-0.132	-22.763	-29.37	-7.256	33.262	-22.918	2.065	2.529	3.347	2.372	3.067	0.755	-9.913	-1.141	-0.388	6.001	1.669		-10.4586	0.942091	5.96776	1.22926
1.81	12.532	-19.587	0.208	-19.435	-31.075	-0.255	-20.28	-27.68	-2.758	37.907	-20.98	1.605	2.951	3.201	1.965	3.024	1.464	-10.515	-1.429	-0.647	5.787	1.89		-8.30936	0.845091	6.16946	1.27533
1.82	14.847	-17.814	2.077	-18.602	-28.644	0.274	-17.59	-25.822	1.384	42.37	-19.05	0.933	3.27	2.96	1.707	2.732	2.254	-10.159	-1.59	-0.631	4.805	1.96		-6.05182	0.749182	6.35469	1.21607
1.83	17.251	-16.128	4.448	-17.245	-25.907	1.241	-14.605	-24.199	5.498	46.383	-17.038	0.282	3.267	2.77	1.777	2.477	2.537	-9.811	-1.523	-0.152	3.547	1.76		-3.66373	0.630091	6.51624	1.14441
1.84	19.659	-14.855	7.119	-15.734	-22.895	1.758	-10.855	-23.257	9.453	49.793	-15.017	0.086	3.032	2.626	1.921	2.628	2.335	-10.074	-1.408	0.336	2.753	1.755		-1.34827	0.544545	6.65076	1.14067
1.85	21.773	-13.908	9.443	-14.435	-19.779	2.01	-6.838	-22.222	13.036	52.262	-13.025	0.214	2.602	2.389	2.042	3.208	2.117	-9.913	-1.335	0.455	2.673	1.985		0.756091	0.585182	6.71868	1.12428
1.86	23.672	-12.735	11.09	-13.52	-16.977	2.577	-3.625	-20.142	16.3	53.895	-11.287	0.209	2.048	2.135	2.298	3.953	2.263	-8.507	-1.165	0.104	2.997	2.027		2.65891	0.760182	6.71634	1.02379
1.87	25.765	-11.188	12.323	-13.033	-14.727	3.288	-0.977	-17.863	19.253	55.366	-9.729	0.039	1.655	2.137	2.7	4.573	2.69	-7.295	-0.955	-0.79	3.534	1.945		4.40709	0.930273	6.72549	0.97352
1.88	27.943	-9.479	13.524	-12.511	-12.679	4.21	1.63	-16.521	21.775	57.024	-8.086	0.012	1.439	2.382	3.284	4.869	3.137	-7.236	-0.947	-2.13	4.284	2.053		6.07545	1.01336	6.77523	1.04943
1.89	29.733	-7.8	14.905	-11.328	-10.407	5.559	3.949	-15.609	23.929	58.77	-6.452	0.132	1.008	2.591	4.063	4.923	3.485	-6.897	-0.981	-3.356	4.995	2.277		7.74991	1.11273	6.80994	1.11577
1.9	31.092	-6.263	16.577	-9.741	-7.988	6.587	5.82	-14.214	25.865	60.559	-5.007	0.152	0.213	2.577	4.574	5.001	3.792	-5.05	-0.61	-3.999	5.354	2.436		9.38973	1.31273	6.81599	1.064
1.91	32.135	-5.117	18.447	-8.6	-5.631	6.769	7.663	-12.702	27.662	62.104	-3.46	0.084	-0.601	2.247	4.458	5.017	4.005	-3.237	0.065	-4.182	5.631	2.618		10.8427	1.46409	6.81678	0.997523
1.92	32.66	-4.368	20.243	-8.033	-3.326	7.012	9.562	-11.594	29.448	62.919	-1.553	0.052	-1.128	1.53	4.094	4.682	3.911	-3.186	0.629	-4.138	6.294	2.633		12.0882	1.39755	6.78714	1.00148
1.93	32.683	-3.698	21.747	-7.235	-1.12	7.817	11.22	-10.46	31.236	63.199	0.405	-0.088	-1.523	0.701	3.855	4.232	3.3	-4.33	1.074	-3.94	7.045	2.301		13.254	1.14791	6.70305	1.05459
1.94	32.675	-3.042	22.909	-5.564	0.992	8.276	12.878	-8.975	32.782	63.495	2.206	-0.465	-1.89	0.327	3.588	4.145	2.343	-5.584	1.741	-3.724	7.16	1.941		14.4211	0.871091	6.58652	1.10456
1.95	32.703	-2.394	23.687	-3.229	3.366	8.348	14.866	-7.783	33.929	63.84	4.031	-0.843	-2.172	0.585	3.247	4.423	1.645	-6.931	2.595	-3.671	6.434	1.817		15.5785	0.648091	6.45451	1.15565
1.96	32.505	-1.674	24.174	-1.212	6.09	9.19	16.723	-7.251	34.838	63.928	5.71	-1.02	-2.324	1.046	3	4.798	1.6	-8.397	3.314	-3.585	5.339	1.686		16.6383	0.496091	6.31516	1.22512
1.97	32.482	-0.748	24.533	-0.393	8.406	10.672	17.969	-6.643	35.675	63.909	6.776	-1.149	-2.409	1.289	2.82	5.155	1.662	-9.413	3.667	-3.103	4.215	1.438		17.5125	0.379273	6.20749	1.26493
1.98	33.038	0.212	24.794	-0.525	9.804	11.55	18.994	-5.402	36.458	63.683	7.41	-1.407	-2.476	1.217	2.667	5.23	1.042	-9.498	3.755	-2.275	3.214	1.312		18.1833	0.252818	6.12648	1.22837
1.99	33.551	1.109	24.885	-0.387	10.939	11.705	20.273	-4.047	37.341	62.712	8.151	-1.754	-2.693	0.917	2.618	4.732	0.045	-8.803	3.815	-1.548	2.767	1.398		18.7484	0.135818	5.99805	1.14522
2	33.493	2.071	24.879	0.576	12.33	11.624	21.601	-3.202	38.445	61.26	9.126	-2.069	-3.063	0.551	2.484	4.009	-0.494	-7.719	3.779	-1.257	3.233	1.618		19.2912	0.0974545	5.823	1.06542
2.01	33.407	3.118	24.86	1.765	13.391	11.269	22.688	-2.363	39.446	60.219	10.197	-2.234	-3.222	0.313	2.067	3.727	-0.817	-6.507	3.448	-1.262	4.129	1.925		19.8179	0.142455	5.67256	1.00297
2.02	33.71	4.105	24.792	2.703	13.711	10.875	23.575	-1.015	39.976	59.536	11.417	-2.209	-2.946	0.18	1.589	3.913	-1.551	-4.957	3.044	-1.293	4.431	2.139		20.3077	0.212727	5.53892	0.919753
2.03	33.983	4.938	24.657	3.58	13.997	10.799	24.187	0.149	40.036	58.469	12.614	-2.146	-2.503	0.004	1.17	4.221	-2.251	-3.254	2.909	-1.193	3.806	1.964		20.6735	0.247909	5.37405	0.816111
2.04	34.095	5.673	24.61	4.266	14.99	10.348	24.387	0.659	39.961	57.166	13.579	-2.252	-2.208	-0.189	0.674	4.575	-2.496	-1.788	2.994	-0.891	2.764	1.714		20.8849	0.263364	5.21945	0.740803
2.05	34.275	6.294	24.624	4.257	16.4	8.916	24.359	1.565	40.149	55.974	14.484	-2.534	-2.109	-0.229	0.205	4.859	-2.931	-0.746	3.066	-0.418	1.785	1.866		21.027	0.255818	5.11189	0.733882
2.06	34.328	6.805	24.619	3.964	17.454	7.672	24.504	3.448	40.827	54.541	15.57	-2.821	-2.041	-0.08	-0.087	4.655	-4.065	-0.602	3.266	-0.077	1.082	2.203		21.2484	0.130273	4.99084	0.781626
2.07	34.145	7.229	24.57	4.451	17.839	7.819	25.453	4.978	41.839	52.657	16.733	-2.907	-1.852	0.094	-0.487	3.956	-5.253	-1.669	3.646	-0.293	0.829	2.327		21.6103	-0.146273	4.82404	0.838841
2.08	33.959	7.674	24.316	5.635	17.865	8.737	27.166	5.051	42.779	50.714	17.917	-2.754	-1.516	0.192	-1.1	3.405	-5.912	-3.262	3.779	-1.086	0.838	2.298		21.983	-0.465273	4.67228	0.891261
2.09	33.617	8.036	23.621	6.564	18.1	9.213	28.975	4.387	43.364	48.69	19.188	-2.574	-1.214	0.344	-1.544	3.334	-6.14	-4.084	3.567	-1.878	0.504	2.279		22.1595	-0.673273	4.55755	0.918535
2.1	32.863	8.289	22.559	7.406	18.784	9.105	30.097	4.022	43.459	46.312	20.348	-2.558	-1.11	0.649	-1.788	3.356	-5.636	-3.948	3.387	-1.955	-0.431	2.216		22.1131	-0.710727	4.40953	0.878228
2.11	32.055	8.501	21.54	8.96	19.635	8.648	30.468	4.18	43.049	43.823	21.111	-2.567	-1.106	0.832	-2.32	3.125	-4.075	-3.338	3.349	-1.189	-1.535	2.155		21.9973	-0.606273	4.20692	0.780369
2.12	31.474	8.731	20.714	10.512	20.334	7.858	30.461	4.876	42.325	41.403	21.676	-2.462	-1.009	0.586	-3.089	2.872	-2.296	-1.932	3.249	-0.225	-2.451	2.169		21.8513	-0.417091	3.99601	0.698195
2.13	30.455	9.022	19.943	10.72	20.99	7.001	30.276	6.074	41.615	38.78	22.36	-2.472	-0.936	0.026	-3.586	2.816	-1.415	0.373	3.25	0.307	-3.194	2.137		21.5669	-0.244909	3.7946	0.70507
2.14	28.848	9.34	19.177	10.213	21.782	6.445	29.883	7.309	41.03	36.248	23.241	-2.771	-1.054	-0.447	-3.787	2.683	-1.229	2.66	3.524	0.315	-3.807	1.98		21.2287	-0.175727	3.61083	0.796052
2.15	27.45	9.667	18.479	10.594	22.478	6.165	29.299	8.228	40.422	34.376	24.244	-3.084	-1.092	-0.661	-4.077	2.163	-1.059	4.491	3.77	0.213	-4.355	1.853		21.0365	-0.167091	3.44513	0.904947
2.16	26.627	9.945	17.716	11.576	22.653	5.983	28.638	8.89	39.703	32.836	25.157	-3.169	-0.954	-0.562	-4.484	1.416	-0.66	6.346	3.726	0.427	-5.003	1.8		20.884	-0.101545	3.29425	1.02828
2.17	25.753	10.227	16.704	11.713	22.314	5.67	28.198	9.453	38.734	30.792	25.537	-3.172	-0.846	-0.097	-4.681	0.77	-0.111	8.083	3.634	1.088	-5.775	1.791		20.4632	0.0621818	3.15224	1.16597
2.18	24.686	10.498	15.486	11.155	21.935	4.829	27.868	10.335	37.218	28.144	25.304	-3.261	-0.797	0.478	-4.615	0.313	0.526	8.981	3.613	1.961	-6.382	1.85		19.7689	0.242455	3.00062	1.25855
2.19	23.831	10.799	14.233	11.321	21.782	3.622	27.483	11.758	35.103	24.975	24.898	-3.303	-0.582	0.672	-4.6	0.039	0.816	9.303	3.342	2.545	-6.714	1.909		19.0732	0.311545	2.81336	1.29816
2.2	23.195	11.219	13.028	12.586	21.659	2.951	27.042	13.33	32.897	21.089	24.544	-3.102	-0.328	0.407	-4.897	0.018	0.6	9.168	2.786	2.572	-6.857	1.885		18.5036	0.204727	2.59707	1.28903
2.21	22.222	11.73	12.01	14.026	21.626	3.158	26.836	14.506	31.2	16.849	24.303	-2.69	-0.214	0.08	-5.478	0.095	0.241	7.498	2.294	2.187	-6.706	1.801		18.0424	-0.0810909	2.42674	1.17462
2.22	20.807	12.084	11.246	14.99	22.155	3.601	26.506	15.318	29.9	13.079	24.299	-2.251	0.041	-0.018	-6.088	-0.028	0.054	4.431	2.063	1.759	-6.213	1.544		17.635	-0.427818	2.34663	0.99129
2.23	19.282	12.215	10.592	15.705	23.044	3.492	25.419	15.78	28.315	9.861	24.43	-1.891	0.569	0.168	-6.556	-0.321	-0.161	1.983	1.886	1.61	-5.751	0.921		17.1032	-0.685727	2.32826	0.883532
2.24	17.886	12.27	9.83	16.472	23.357	2.789	24.043	15.703	26.207	6.606	24.174	-1.516	0.911	0.606	-6.92	-0.626	-0.531	1.169	1.603	1.782	-5.644	0.127		16.3034	-0.821727	2.34991	0.871835
2.25	16.542	12.378	9.001	16.814	22.753	1.928	22.963	15.494	24.048	3.19	23.515	-1.023	0.913	1.121	-7.193	-1.092	-0.918	0.864	1.352	2	-5.74	-0.459		15.3296	-0.925	2.40421	0.890516
2.26	15.095	12.283	8.286	16.018	21.835	1.253	22	15.64	22.243	-0.112	23.063	-0.495	1.09	1.469	-7.276	-1.796	-1.219	0.042	1.228	1.86	-5.795	-0.834		14.3276	-1.066	2.48538	0.894376
2.27	13.452	11.94	7.576	14.348	21.144	0.698	21.002	15.802	20.531	-3.502	22.87	-0.053	1.643	1.692	-7.2	-2.445	-1.682	-0.779	1.052	1.099	-5.789	-1.111		13.2601	-1.23391	2.60736	0.890008
2.28	11.66	11.634	6.746	13.042	20.813	0.173	20.197	15.563	18.62	-7.164	22.455	0.303	2.088	2.027	-7.175	-2.819	-2.646	-1.186	0.682	-0.097	-5.659	-1.176		12.1581	-1.42345	2.77405	0.894371
2.29	9.816	11.641	5.858	12.764	20.738	0.168	19.723	15.217	16.63	-10.665	22.011	0.604	2.172	2.531	-7.374	-3.179	-4.001	-1.618	0.254	-1.129	-5.37	-0.943		11.2637	-1.64118	2.95257	0.934361
2.3	7.942	11.738	4.991	12.862	20.443	0.81	19.386	15.171	14.755	-13.553	22.291	0.832	2.159	3.098	-7.682	-3.735	-5.097	-2.364	-0.058	-1.668	-5.161	-0.655		10.6215	-1.84827	3.12331	1.00795
2.31	6.059	11.688	4.085	12.622	19.617	1.155	19.358	15.321	12.867	-16.041	23.139	1.04	2.253	3.585	-7.925	-4.301	-5.422	-3.211	-0.228	-1.903	-5.273	-0.546		9.98818	-1.99373	3.31091	1.07903
2.32	4.354	11.737	3.127	12.214	18.636	0.462	19.909	15.233	10.877	-18.428	23.71	1.328	2.276	3.769	-8.098	-4.63	-5.093	-4.008	-0.38	-1.956	-5.575	-0.727		9.25736	-2.09945	3.52778	1.11706
2.33	2.992	12.006	2.288	11.804	17.844	-0.605	20.624	14.606	8.924	-20.672	23.792	1.704	2.306	3.483	-8.398	-4.713	-4.584	-4.575	-0.467	-1.707	-5.613	-1.272		8.50936	-2.16691	3.7315	1.1267
2.34	1.936	12.144	1.585	10.731	17.051	-1.479	20.803	13.769	7.06	-22.704	23.867	2.108	2.514	2.889	-8.868	-4.632	-4.057	-4.897	-0.499	-1.321	-5.264	-1.981		7.70573	-2.18255	3.89166	1.13168
2.35	0.882	11.913	0.876	8.666	16.304	-2.526	19.984	13.6	5.092	-24.786	23.894	2.519	2.732	2.227	-9.271	-4.375	-3.606	-5.38	-0.641	-1.115	-4.864	-2.433		6.71809	-2.20064	4.03375	1.14324
2.36	-0.361	11.61	-0.015	6.707	15.724	-3.593	18.23	13.909	2.85	-27.23	23.572	2.935	2.717	1.529	-9.372	-3.913	-3.449	-6.177	-0.927	-1.014	-4.843	-2.356		5.58209	-2.26091	4.18692	1.15284
2.37	-1.712	11.445	-1.01	6.046	14.891	-3.95	15.788	13.324	0.494	-29.936	23.103	3.256	2.422	0.88	-9.184	-3.39	-3.695	-6.854	-1.173	-0.806	-5.264	-1.973		4.40755	-2.34373	4.31919	1.15568
2.38	-2.958	11.242	-1.944	6.194	13.589	-4.047	13.47	11.992	-1.721	-32.499	22.797	3.332	2.027	0.57	-8.877	-3.098	-4.048	-6.948	-1.196	-0.693	-5.889	-1.703		3.28318	-2.41118	4.43523	1.14469
2.39	-4.023	10.839	-2.744	5.73	12.287	-4.756	11.337	11.51	-3.763	-34.582	22.469	3.184	1.66	0.655	-8.464	-3.063	-4.05	-6.482	-1.045	-0.852	-6.405	-1.703		2.20945	-2.415	4.54259	1.10515
2.4	-4.987	10.35	-3.326	4.275	11.032	-5.638	9.658	11.948	-5.745	-36.191	21.797	3.05	1.452	0.861	-7.883	-2.98	-3.795	-5.906	-0.857	-0.979	-6.58	-1.69		1.19755	-2.30064	4.62501	1.05348
2.41	-5.989	9.718	-3.624	2.623	9.402	-6.029	9.067	12	-7.561	-37.428	20.942	3.046	1.415	0.951	-7.313	-2.665	-3.815	-5.753	-0.619	-0.979	-6.29	-1.408		0.283727	-2.13	4.66806	1.01534
2.42	-7.031	8.88	-3.781	1.317	7.673	-6.162	9.59	11.647	-9.01	-38.206	20.122	2.997	1.329	0.867	-7.244	-2.283	-4.065	-6.075	-0.224	-1.092	-5.616	-1.112		-0.451	-2.04709	4.68297	1.00245
2.43	-7.95	8.038	-3.997	0.309	6.301	-6.225	10.188	11.493	-10.231	-38.68	19.283	2.791	1.15	0.495	-7.734	-2.025	-3.792	-6.448	0.343	-1.141	-4.982	-1.234		-1.04282	-2.05245	4.68936	1.00296
2.44	-8.584	7.333	-4.332	-0.474	4.945	-6.215	10.023	10.864	-11.456	-39.228	18.267	2.576	1.015	-0.099	-8.059	-1.941	-2.819	-6.71	0.849	-0.875	-4.788	-1.653		-1.71427	-2.04582	4.67046	1.00212
2.45	-8.948	6.526	-4.655	-0.966	3.404	-6.363	9.129	9.212	-12.49	-39.741	17.322	2.402	0.936	-0.477	-7.565	-2.022	-1.633	-6.897	0.961	-0.616	-4.892	-1.944		-2.50636	-1.977	4.60418	0.974428
2.46	-9.098	5.63	-4.917	-1.244	2.189	-6.765	7.643	7.661	-13.16	-39.822	16.674	2.097	0.794	-0.41	-6.665	-2.204	-0.502	-6.778	0.734	-0.73	-4.891	-2.059		-3.20082	-1.874	4.5047	0.910901
2.47	-9.024	4.985	-5.094	-1.496	1.475	-7.025	5.579	7.19	-13.882	-39.604	16.207	1.678	0.627	-0.193	-6.224	-2.447	0.524	-5.973	0.48	-0.971	-4.727	-2.155		-3.699	-1.76191	4.41296	0.841738
2.48	-8.769	4.573	-5.174	-1.72	0.888	-7.163	3.46	7.197	-15.051	-39.36	15.728	1.364	0.481	-0.092	-6.304	-2.754	1.142	-4.719	0.345	-1.113	-4.783	-2.194		-4.12645	-1.69336	4.34763	0.800594
2.49	-8.621	3.942	-5.27	-1.697	0.257	-7.364	1.878	6.892	-16.374	-38.575	15.253	1.119	0.177	0.011	-6.36	-3.011	1.323	-3.686	0.326	-1.144	-5.239	-2.028		-4.51627	-1.68291	4.25362	0.785998
2.5	-8.688	3.115	-5.496	-1.412	-0.462	-7.304	1.114	6.252	-17.416	-37.134	14.655	0.683	-0.201	0.223	-6.176	-3.071	1.576	-3.008	0.44	-0.919	-5.799	-1.648		-4.79782	-1.62727	4.10663	0.785764
2.51	-8.707	2.563	-5.7	-1.198	-1.238	-6.777	0.867	5.694	-18.091	-35.854	13.712	0.041	-0.266	0.359	-5.923	-2.987	2.008	-2.44	0.546	-0.436	-6.118	-1.319		-4.97536	-1.50318	3.96055	0.79197
2.52	-8.512	2.217	-5.724	-1.045	-1.714	-6.111	0.929	5.405	-18.295	-34.965	12.46	-0.551	0.081	0.307	-5.535	-2.843	2.169	-1.966	0.357	-0.091	-6.056	-1.214		-5.03227	-1.39473	3.83232	0.766217
2.53	-8.253	1.782	-5.765	-0.61	-1.849	-5.386	1.218	4.965	-17.885	-33.784	11.1	-0.934	0.531	0.265	-4.848	-2.556	2.015	-1.991	-0.008	-0.169	-5.63	-1.341		-4.95155	-1.33327	3.66582	0.6958
2.54	-8.118	1.364	-5.966	-0.16	-2.217	-4.59	1.706	3.95	-17.199	-32.327	9.729	-1.13	0.763	0.403	-4.065	-2.208	1.826	-2.533	-0.216	-0.444	-4.966	-1.542		-4.89345	-1.28291	3.46406	0.620481
2.55	-7.916	1.124	-6.185	-0.544	-3.002	-4.398	1.995	2.843	-16.67	-31.088	8.539	-1.2	0.634	0.581	-3.62	-2.188	1.435	-2.745	-0.262	-0.641	-4.348	-1.681		-5.02745	-1.27591	3.27821	0.555702
2.56	-7.537	0.767	-6.401	-1.856	-4.006	-5.062	1.713	2.363	-16.231	-29.53	7.78	-1.106	0.249	0.61	-3.584	-2.621	0.395	-2.101	-0.381	-0.569	-4.047	-1.646		-5.27273	-1.34555	3.07804	0.482261
2.57	-7.304	0.192	-6.731	-3.101	-5.421	-5.753	1.011	1.687	-15.735	-27.157	7.387	-0.732	-0.002	0.536	-3.66	-3.118	-1.223	-1.093	-0.554	-0.21	-4.045	-1.351		-5.53864	-1.40473	2.82341	0.461848
2.58	-7.552	-0.35	-7.039	-3.328	-7.351	-5.835	0.103	0.182	-15.32	-24.749	7.052	-0.188	0.091	0.512	-3.609	-3.344	-2.66	-0.407	-0.759	0.196	-4.067	-0.816		-5.83518	-1.36827	2.57313	0.513289
2.59	-7.916	-0.677	-7.204	-2.552	-8.971	-5.495	-0.715	-1.033	-14.956	-22.916	6.603	0.055	0.346	0.528	-3.49	-3.353	-3.149	0.703	-1.145	0.242	-3.916	-0.229		-5.98473	-1.21891	2.39739	0.561237
2.6	-7.754	-0.967	-7.501	-1.614	-9.722	-4.9	-1.623	-1.07	-14.393	-20.984	6.132	-0.255	0.437	0.447	-3.434	-3.32	-2.64	2.711	-1.637	-0.056	-3.593	0.287		-5.85418	-1.00482	2.23676	0.619078
2.61	-7.038	-1.37	-7.987	-1.42	-10.201	-4.167	-2.305	-0.91	-13.638	-18.588	5.801	-0.735	0.361	0.295	-3.308	-3.304	-1.849	4.397	-1.99	-0.348	-3.21	0.61		-5.62027	-0.825545	2.05046	0.691703
2.62	-6.397	-1.84	-8.286	-1.933	-11.127	-3.995	-2.635	-1.264	-12.874	-16.472	5.769	-0.976	0.121	0.182	-3.009	-3.349	-1.435	4.516	-2.148	-0.359	-2.865	0.61		-5.55036	-0.792	1.89854	0.67519
2.63	-6.092	-2.327	-8.234	-2.401	-12.352	-4.645	-2.876	-1.59	-12.18	-15.221	6.016	-1.139	-0.365	0.092	-2.803	-3.601	-1.276	3.864	-2.047	0.003	-2.763	0.22		-5.62745	-0.892273	1.83132	0.617449
2.64	-5.83	-2.669	-8.08	-2.773	-13.292	-5.243	-3.281	-1.881	-11.643	-14.455	6.303	-1.494	-0.914	-0.03	-2.954	-4.12	-1.112	2.999	-1.603	0.718	-2.915	-0.272		-5.71309	-1.06336	1.80343	0.589434
2.65	-5.531	-2.85	-7.799	-3.652	-13.513	-5.133	-3.625	-2.374	-11.296	-13.461	6.496	-1.94	-1.245	-0.117	-3.27	-4.701	-1.151	1.262	-1.153	1.431	-3.111	-0.586		-5.70345	-1.32555	1.74193	0.564947
2.66	-5.548	-2.968	-7.297	-4.851	-12.964	-4.815	-3.956	-2.32	-10.906	-11.926	6.739	-2.342	-1.385	-0.076	-3.399	-5.025	-1.494	-0.635	-1.153	1.765	-3.036	-0.762		-5.52836	-1.59473	1.64881	0.548684
2.67	-5.985	-3.011	-6.901	-5.574	-12.045	-4.809	-4.726	-1.481	-10.375	-10.224	7.1	-2.65	-1.402	0.174	-3.29	-4.957	-1.472	-0.737	-1.439	1.863	-2.488	-0.931		-5.27555	-1.57536	1.57466	0.542915
2.68	-6.361	-2.86	-6.913	-5.876	-11.225	-4.972	-6.246	-1.168	-10.094	-9.056	7.294	-2.657	-1.31	0.637	-2.935	-4.625	-0.601	0.576	-1.689	2.105	-1.398	-1.194		-5.22518	-1.19009	1.53395	0.563783
2.69	-6.285	-2.569	-7.026	-6.14	-10.713	-5.158	-7.842	-1.951	-10.254	-8.54	7.2	-2.325	-1.177	1.155	-2.277	-4.344	0.446	1.567	-2.107	2.519	-0.127	-1.567		-5.38891	-0.748818	1.5085	0.617347
2.7	-5.728	-2.312	-6.858	-6.049	-10.487	-5.561	-8.448	-2.785	-10.487	-8.211	6.819	-2.044	-1.253	1.476	-1.532	-4.481	0.832	1.542	-2.732	2.63	0.68	-2.021		-5.46427	-0.627545	1.46864	0.660706
2.71	-4.809	-2.213	-6.424	-5.348	-10.423	-6.132	-8.069	-3.046	-10.485	-7.75	6.195	-1.957	-1.53	1.46	-0.981	-5.056	0.643	0.949	-3.004	2.28	0.95	-2.422		-5.31855	-0.788	1.40045	0.676236
2.72	-3.668	-2.282	-5.884	-4.468	-10.281	-6.485	-7.987	-3.202	-10.294	-6.94	5.383	-1.71	-1.771	1.097	-0.527	-5.592	0.204	-0.025	-2.713	1.876	1.355	-2.669		-5.10073	-0.952273	1.32102	0.665505
2.73	-2.623	-2.496	-5.336	-3.694	-9.933	-6.204	-8.468	-3.508	-9.898	-5.517	4.547	-1.366	-1.825	0.473	0.02	-5.637	-0.42	-0.407	-2.273	1.827	2.171	-2.698		-4.83	-0.921364	1.23899	0.66536
2.74	-1.93	-2.72	-4.982	-2.883	-9.441	-5.206	-8.86	-3.853	-9.238	-3.734	3.865	-1.399	-1.832	-0.192	0.576	-5.285	-1.069	0.441	-1.805	1.97	2.885	-2.666		-4.45291	-0.761455	1.16753	0.681858
2.75	-1.614	-2.828	-4.877	-2.13	-8.917	-3.803	-8.799	-3.97	-8.501	-2.287	3.421	-1.595	-2.021	-0.724	1.066	-4.838	-1.248	1.415	-1.256	1.89	3.143	-2.81		-4.02773	-0.634364	1.11533	0.699042
2.76	-1.445	-2.966	-4.743	-1.59	-8.583	-2.746	-8.977	-3.734	-7.754	-1.332	3.141	-1.357	-2.361	-1.172	1.778	-4.484	-0.851	1.313	-0.889	1.627	3.119	-3.211		-3.70264	-0.589818	1.09796	0.70165
2.77	-1.293	-3.335	-4.367	-1.081	-8.623	-2.619	-9.37	-3.515	-6.81	-0.603	2.969	-0.972	-2.649	-1.597	2.692	-4.493	-0.38	0.779	-0.915	1.34	2.694	-3.616		-3.51336	-0.647	1.10443	0.720219
2.78	-1.15	-3.824	-3.736	-0.568	-8.869	-3.423	-9.885	-3.777	-5.722	-0.095	2.975	-1.125	-2.705	-1.888	3.332	-5.006	-0.377	0.271	-1.014	1.083	1.652	-3.885		-3.46127	-0.878364	1.13777	0.738929
2.79	-1.029	-4.134	-3.077	-0.307	-8.98	-4.874	-10.711	-4.038	-4.806	0.213	3.054	-1.594	-2.612	-1.976	3.503	-5.559	-1.141	-0.847	-0.915	0.87	0.502	-4.227		-3.51718	-1.27236	1.20428	0.740801
2.8	-0.927	-4.163	-2.679	-0.154	-8.847	-6.836	-11.667	-3.555	-4.093	0.747	2.855	-1.833	-2.576	-1.973	3.551	-5.483	-2.254	-2.177	-0.753	0.849	-0.043	-4.663		-3.57445	-1.57773	1.29357	0.750956
2.81	-0.826	-4.053	-2.673	0.341	-8.42	-8.684	-12.307	-2.73	-3.439	1.647	2.121	-2.003	-2.687	-1.983	3.827	-4.803	-2.872	-2.508	-0.577	1.066	-0.081	-4.964		-3.54755	-1.59864	1.38234	0.771201
2.82	-0.807	-3.972	-2.895	1.209	-7.655	-9.338	-12.603	-2.538	-2.93	2.386	1.082	-2.321	-2.844	-2.015	4.248	-4.199	-2.732	-2.059	-0.257	1.435	-0.131	-5.075		-3.46009	-1.45	1.41774	0.795936
2.83	-0.852	-3.991	-3.004	2.127	-6.796	-8.507	-12.706	-3.174	-2.656	2.444	-0.112	-2.381	-2.903	-2.022	4.553	-4.135	-2.3	-1.974	0.084	1.757	-0.338	-5.042		-3.38427	-1.33645	1.37288	0.821211
2.84	-0.887	-4.091	-2.872	2.895	-6.243	-7.163	-12.224	-4.063	-2.394	2.036	-1.618	-2.012	-2.905	-1.899	4.592	-4.429	-1.95	-2.228	0.267	1.934	-0.582	-4.814		-3.32945	-1.27509	1.28249	0.825739
2.85	-0.856	-4.226	-2.561	3.285	-5.937	-6.408	-11.358	-4.516	-2.159	1.932	-3.27	-1.722	-3.062	-1.642	4.323	-4.59	-1.919	-2.423	0.301	1.791	-0.799	-4.35		-3.27945	-1.28109	1.21519	0.792885
2.86	-0.719	-4.32	-2.204	2.998	-5.602	-6.497	-10.732	-4.305	-2.299	2.554	-4.444	-1.798	-3.379	-1.361	3.813	-4.402	-2.737	-2.677	0.306	1.325	-0.789	-3.808		-3.23364	-1.40973	1.19417	0.73971
2.87	-0.383	-4.276	-1.965	2.311	-5.322	-7.011	-10.264	-4.202	-2.766	3.436	-4.986	-1.978	-3.679	-1.172	3.27	-4.062	-4.38	-2.593	0.281	0.706	-0.341	-3.362		-3.22073	-1.57364	1.19974	0.717819
2.88	0.081	-4.287	-1.905	1.977	-5.192	-7.404	-9.824	-4.773	-2.988	3.892	-5.403	-2.093	-3.996	-1.094	2.903	-3.68	-5.832	-1.652	0.189	0.099	0.353	-3.101		-3.25691	-1.62764	1.21945	0.744078
2.89	0.327	-4.516	-1.919	2.17	-5.053	-7.198	-9.954	-5.315	-2.632	4.028	-6.155	-2.167	-4.479	-1.156	2.821	-3.214	-6.375	-0.746	0.079	-0.519	0.782	-3.007		-3.29245	-1.63464	1.26261	0.775274
2.9	0.346	-4.762	-1.846	2.328	-4.829	-6.44	-10.67	-4.832	-1.895	4.284	-7.22	-2.09	-4.91	-1.292	3.109	-2.9	-6.184	-1.195	0.014	-1.092	0.696	-3.097		-3.23055	-1.72191	1.3242	0.777788
2.91	0.556	-4.77	-1.655	2.123	-4.607	-5.825	-10.945	-3.642	-0.898	4.536	-8.305	-1.879	-4.972	-1.405	3.78	-3.076	-5.326	-2.821	0.039	-1.326	0.275	-3.327		-3.03927	-1.82164	1.37268	0.778707
2.92	1.144	-4.683	-1.432	1.866	-4.199	-5.944	-10.312	-2.758	0.397	4.575	-9.045	-1.88	-4.769	-1.501	4.495	-3.589	-4.073	-4.448	0.144	-0.937	-0.156	-3.527		-2.76282	-1.84009	1.39679	0.820799
2.93	1.68	-4.751	-1.323	1.923	-3.497	-6.345	-9.218	-2.666	1.671	4.457	-9.374	-2.223	-4.681	-1.624	4.627	-3.974	-3.392	-5.202	0.174	-0.136	-0.3	-3.371		-2.49482	-1.82745	1.40607	0.852942
2.94	1.7	-4.754	-1.368	2.438	-2.94	-6.348	-7.911	-2.95	2.422	4.141	-9.591	-2.566	-4.771	-1.624	4.019	-4.054	-3.772	-4.762	0.027	0.562	-0.111	-2.754		-2.28736	-1.80055	1.38492	0.81869
2.95	1.287	-4.432	-1.436	3.464	-2.781	-6.186	-6.59	-3.037	2.536	3.671	-9.931	-2.627	-4.784	-1.406	3.25	-3.795	-4.382	-3.72	-0.21	0.833	0.292	-2.057		-2.13045	-1.69145	1.35719	0.758903
2.96	0.642	-3.997	-1.361	4.709	-2.68	-6.188	-5.834	-2.946	2.404	3.555	-10.126	-2.431	-4.565	-1.146	2.841	-3.172	-4.502	-3.033	-0.377	0.696	0.739	-1.623		-1.98382	-1.50664	1.36936	0.703883
2.97	-0.139	-3.602	-1.157	5.535	-2.435	-5.922	-5.889	-3.348	2.45	3.843	-10.048	-1.985	-4.207	-0.996	2.662	-2.505	-4.288	-2.821	-0.458	0.296	1.085	-1.311		-1.88291	-1.32073	1.39672	0.649077
2.98	-1.007	-3.147	-0.986	5.6	-2.217	-5.208	-6.336	-4.186	2.846	3.916	-9.977	-1.314	-3.864	-0.817	2.491	-2.225	-3.482	-2.677	-0.488	-0.2	1.218	-1.039		-1.882	-1.127	1.40444	0.577146
2.99	-1.79	-2.73	-1.007	5.315	-1.785	-4.863	-7.086	-4.618	3.451	3.635	-10.022	-0.701	-3.545	-0.477	2.433	-2.234	-1.842	-2.601	-0.346	-0.583	1.235	-0.971		-1.95455	-0.875636	1.42009	0.512107
3	-2.331	-2.608	-1.086	5.267	-0.678	-5.089	-7.987	-4.616	3.854	3.481	-10.205	-0.585	-3.24	-0.154	2.533	-2.124	-0.397	-2.398	-0.022	-0.684	1.263	-0.962		-1.99982	-0.615455	1.47628	0.491023

## Sheet: Closed_Loop_Stim_SpindlePower
	STIM											SHAM												Mean		SEM
Time \ Subject Number	1	2	3	4	5	6	7	8	9	10	11	1	2	3	4	5	6	7	8	9	10	11		STIM	SHAM	STIM	SHAM
-1	2.854	1.306	2.774	4.268	4.849	4.061	1.544	2.521	3.672	3.424	2.392	3.022	1.637	2.782	3.364	3.991	4.506	1.546	2.822	3.16	3.26	2.802		3.06045	2.99018	0.335811	0.262255
-0.99	2.842	1.304	2.77	4.251	4.844	4.056	1.534	2.515	3.687	3.401	2.389	3.013	1.631	2.778	3.353	3.986	4.499	1.546	2.816	3.157	3.24	2.796		3.05391	2.98318	0.335658	0.261745
-0.98	2.83	1.302	2.766	4.233	4.837	4.05	1.524	2.506	3.702	3.377	2.385	3.003	1.625	2.772	3.342	3.979	4.491	1.546	2.809	3.152	3.219	2.789		3.04655	2.97518	0.335426	0.261125
-0.97	2.816	1.3	2.761	4.214	4.831	4.043	1.516	2.497	3.717	3.352	2.381	2.992	1.619	2.765	3.329	3.972	4.481	1.545	2.801	3.146	3.197	2.783		3.03891	2.96636	0.335138	0.260423
-0.96	2.801	1.299	2.755	4.195	4.824	4.037	1.508	2.488	3.73	3.326	2.377	2.979	1.614	2.757	3.315	3.963	4.471	1.546	2.792	3.14	3.174	2.775		3.03091	2.95691	0.334778	0.259517
-0.95	2.786	1.297	2.749	4.174	4.813	4.031	1.5	2.478	3.741	3.298	2.374	2.966	1.608	2.747	3.299	3.953	4.462	1.55	2.782	3.133	3.15	2.767		3.02191	2.947	0.334177	0.258518
-0.94	2.771	1.296	2.742	4.152	4.802	4.024	1.494	2.467	3.752	3.27	2.37	2.952	1.602	2.736	3.282	3.942	4.452	1.554	2.771	3.126	3.125	2.76		3.01273	2.93655	0.333455	0.257431
-0.93	2.755	1.295	2.733	4.129	4.791	4.016	1.49	2.456	3.761	3.241	2.366	2.936	1.595	2.723	3.264	3.93	4.44	1.556	2.758	3.117	3.101	2.751		3.003	2.92464	0.332593	0.256376
-0.92	2.738	1.294	2.725	4.105	4.779	4.01	1.486	2.445	3.769	3.211	2.362	2.92	1.59	2.71	3.245	3.917	4.428	1.563	2.745	3.108	3.075	2.742		2.99309	2.913	0.331708	0.254938
-0.91	2.721	1.293	2.716	4.079	4.764	4.003	1.482	2.433	3.775	3.181	2.358	2.903	1.584	2.695	3.224	3.903	4.416	1.572	2.731	3.099	3.049	2.733		2.98227	2.90082	0.330594	0.25343
-0.9	2.704	1.292	2.706	4.053	4.748	3.994	1.48	2.421	3.781	3.151	2.354	2.885	1.578	2.678	3.203	3.889	4.402	1.578	2.716	3.088	3.023	2.724		2.97127	2.88764	0.329329	0.251982
-0.89	2.686	1.291	2.695	4.026	4.734	3.986	1.48	2.409	3.785	3.121	2.35	2.866	1.572	2.661	3.181	3.873	4.387	1.586	2.7	3.077	2.997	2.714		2.96027	2.874	0.328074	0.250331
-0.88	2.667	1.291	2.683	3.998	4.717	3.978	1.48	2.396	3.788	3.09	2.346	2.847	1.567	2.643	3.158	3.857	4.373	1.597	2.684	3.066	2.972	2.704		2.94855	2.86073	0.326629	0.248569
-0.87	2.649	1.29	2.671	3.97	4.698	3.969	1.48	2.384	3.789	3.061	2.342	2.828	1.562	2.623	3.134	3.841	4.358	1.609	2.666	3.055	2.946	2.694		2.93664	2.84691	0.325066	0.246745
-0.86	2.631	1.29	2.658	3.94	4.68	3.959	1.482	2.372	3.789	3.032	2.338	2.808	1.557	2.602	3.111	3.824	4.341	1.619	2.649	3.043	2.921	2.684		2.92464	2.83264	0.323348	0.244899
-0.85	2.612	1.29	2.644	3.91	4.661	3.949	1.485	2.359	3.788	3.003	2.333	2.788	1.553	2.581	3.087	3.806	4.323	1.63	2.63	3.03	2.896	2.673		2.91218	2.81791	0.321589	0.242891
-0.84	2.593	1.29	2.631	3.88	4.641	3.94	1.488	2.347	3.785	2.975	2.329	2.767	1.549	2.558	3.063	3.789	4.305	1.644	2.612	3.017	2.871	2.661		2.89991	2.80327	0.319748	0.240832
-0.83	2.574	1.289	2.616	3.849	4.619	3.929	1.491	2.335	3.781	2.948	2.324	2.747	1.545	2.535	3.039	3.771	4.286	1.658	2.593	3.005	2.847	2.65		2.88682	2.78873	0.317798	0.238719
-0.82	2.555	1.29	2.6	3.818	4.598	3.916	1.496	2.323	3.776	2.922	2.319	2.726	1.541	2.511	3.016	3.753	4.266	1.67	2.573	2.992	2.824	2.639		2.87391	2.77373	0.315672	0.236687
-0.81	2.536	1.29	2.585	3.787	4.577	3.906	1.502	2.312	3.77	2.897	2.315	2.705	1.538	2.487	2.993	3.736	4.246	1.683	2.554	2.979	2.801	2.628		2.86155	2.75909	0.3136	0.234624
-0.8	2.517	1.29	2.569	3.756	4.554	3.895	1.506	2.301	3.762	2.873	2.31	2.684	1.536	2.462	2.969	3.718	4.225	1.699	2.535	2.966	2.778	2.616		2.84845	2.74436	0.31147	0.232332
-0.79	2.498	1.29	2.552	3.726	4.53	3.881	1.512	2.289	3.753	2.85	2.305	2.663	1.533	2.436	2.947	3.701	4.204	1.714	2.515	2.954	2.757	2.604		2.83509	2.72982	0.309163	0.230249
-0.78	2.479	1.291	2.535	3.695	4.508	3.868	1.519	2.278	3.742	2.828	2.3	2.643	1.531	2.411	2.926	3.683	4.182	1.727	2.495	2.941	2.736	2.593		2.82209	2.71527	0.306824	0.228115
-0.77	2.461	1.291	2.518	3.666	4.484	3.856	1.525	2.268	3.731	2.808	2.294	2.623	1.529	2.386	2.905	3.666	4.16	1.742	2.475	2.929	2.716	2.58		2.80927	2.701	0.304557	0.225993
-0.76	2.442	1.291	2.501	3.637	4.458	3.842	1.53	2.258	3.718	2.788	2.29	2.603	1.528	2.361	2.885	3.65	4.138	1.758	2.456	2.918	2.696	2.568		2.79591	2.68736	0.302105	0.223863
-0.75	2.424	1.291	2.483	3.609	4.432	3.827	1.537	2.248	3.704	2.77	2.284	2.585	1.526	2.336	2.866	3.634	4.116	1.774	2.437	2.906	2.677	2.556		2.78264	2.67391	0.299583	0.221807
-0.74	2.407	1.292	2.465	3.582	4.407	3.812	1.544	2.239	3.689	2.753	2.279	2.566	1.525	2.312	2.849	3.618	4.093	1.788	2.417	2.895	2.66	2.544		2.76991	2.66064	0.297033	0.219778
-0.73	2.389	1.292	2.447	3.556	4.381	3.799	1.551	2.23	3.673	2.738	2.274	2.549	1.524	2.288	2.833	3.603	4.071	1.804	2.399	2.884	2.642	2.532		2.75727	2.64809	0.294559	0.217788
-0.72	2.373	1.293	2.43	3.532	4.353	3.783	1.556	2.222	3.655	2.723	2.269	2.532	1.523	2.265	2.817	3.589	4.049	1.821	2.381	2.875	2.626	2.52		2.74445	2.63618	0.291872	0.215843
-0.71	2.357	1.293	2.412	3.508	4.326	3.766	1.563	2.214	3.636	2.709	2.264	2.517	1.522	2.242	2.803	3.575	4.026	1.836	2.363	2.866	2.61	2.509		2.73164	2.62445	0.289161	0.213943
-0.7	2.342	1.294	2.394	3.487	4.298	3.75	1.571	2.206	3.617	2.698	2.259	2.503	1.521	2.221	2.791	3.561	4.004	1.851	2.345	2.856	2.595	2.497		2.71964	2.61318	0.286419	0.212106
-0.69	2.326	1.294	2.377	3.468	4.27	3.734	1.577	2.199	3.596	2.687	2.254	2.489	1.52	2.201	2.78	3.549	3.983	1.868	2.328	2.849	2.581	2.485		2.70745	2.603	0.283779	0.210387
-0.68	2.312	1.294	2.36	3.45	4.241	3.717	1.583	2.192	3.574	2.677	2.25	2.478	1.518	2.181	2.77	3.538	3.962	1.885	2.312	2.842	2.567	2.475		2.69545	2.59345	0.281019	0.208761
-0.67	2.3	1.294	2.343	3.434	4.212	3.699	1.59	2.186	3.551	2.668	2.245	2.468	1.517	2.163	2.762	3.527	3.941	1.9	2.297	2.835	2.555	2.464		2.68382	2.58445	0.27819	0.207146
-0.66	2.288	1.295	2.326	3.421	4.184	3.682	1.598	2.18	3.526	2.661	2.24	2.459	1.516	2.147	2.756	3.517	3.921	1.915	2.282	2.828	2.543	2.454		2.67282	2.57618	0.275386	0.205627
-0.65	2.277	1.296	2.31	3.409	4.155	3.664	1.604	2.176	3.502	2.654	2.237	2.452	1.514	2.131	2.751	3.508	3.901	1.932	2.268	2.823	2.532	2.445		2.66218	2.56882	0.272547	0.204167
-0.64	2.267	1.296	2.295	3.4	4.126	3.646	1.611	2.171	3.476	2.649	2.233	2.447	1.512	2.117	2.748	3.5	3.883	1.95	2.255	2.819	2.522	2.436		2.65182	2.56264	0.269751	0.202833
-0.63	2.26	1.297	2.28	3.393	4.098	3.627	1.62	2.167	3.45	2.645	2.229	2.445	1.511	2.105	2.747	3.493	3.865	1.965	2.243	2.815	2.514	2.428		2.64236	2.55736	0.266862	0.201543
-0.62	2.253	1.298	2.265	3.389	4.071	3.609	1.628	2.164	3.423	2.642	2.226	2.444	1.509	2.094	2.748	3.487	3.848	1.981	2.232	2.812	2.506	2.421		2.63345	2.55291	0.264125	0.200382
-0.61	2.248	1.298	2.252	3.388	4.044	3.591	1.636	2.163	3.396	2.641	2.223	2.445	1.508	2.085	2.751	3.482	3.832	1.999	2.222	2.811	2.499	2.414		2.62545	2.54982	0.261446	0.199225
-0.6	2.245	1.299	2.24	3.388	4.018	3.572	1.645	2.161	3.369	2.64	2.221	2.449	1.506	2.077	2.757	3.479	3.817	2.016	2.213	2.81	2.493	2.409		2.618	2.54782	0.258711	0.198275
-0.59	2.244	1.3	2.227	3.392	3.993	3.553	1.655	2.161	3.341	2.641	2.219	2.456	1.505	2.072	2.764	3.477	3.803	2.031	2.205	2.809	2.489	2.405		2.61145	2.54691	0.256054	0.19736
-0.58	2.245	1.302	2.216	3.399	3.969	3.536	1.665	2.162	3.314	2.645	2.217	2.464	1.504	2.068	2.774	3.477	3.79	2.048	2.198	2.809	2.486	2.401		2.60636	2.54718	0.25354	0.196565
-0.57	2.247	1.303	2.206	3.408	3.946	3.518	1.674	2.165	3.287	2.649	2.216	2.476	1.502	2.065	2.787	3.478	3.778	2.066	2.193	2.811	2.484	2.399		2.60173	2.549	0.25114	0.195897
-0.56	2.251	1.304	2.197	3.421	3.926	3.5	1.684	2.167	3.26	2.654	2.216	2.49	1.501	2.064	2.803	3.481	3.768	2.082	2.189	2.813	2.484	2.399		2.59818	2.55218	0.248973	0.195404
-0.55	2.259	1.306	2.189	3.436	3.907	3.484	1.695	2.172	3.234	2.661	2.216	2.507	1.501	2.065	2.821	3.485	3.759	2.097	2.185	2.816	2.485	2.399		2.59627	2.55636	0.246861	0.194996
-0.54	2.268	1.308	2.183	3.455	3.891	3.47	1.706	2.179	3.209	2.671	2.217	2.526	1.501	2.068	2.842	3.49	3.75	2.112	2.183	2.819	2.488	2.4		2.59609	2.56173	0.245077	0.194607
-0.53	2.278	1.31	2.178	3.477	3.876	3.455	1.715	2.187	3.185	2.681	2.218	2.548	1.501	2.071	2.866	3.498	3.742	2.128	2.183	2.824	2.492	2.403		2.59636	2.56873	0.243508	0.194428
-0.52	2.292	1.313	2.173	3.502	3.865	3.442	1.726	2.195	3.161	2.693	2.221	2.573	1.502	2.077	2.894	3.508	3.738	2.143	2.184	2.829	2.498	2.407		2.59845	2.57755	0.242173	0.194522
-0.51	2.308	1.315	2.171	3.53	3.855	3.43	1.737	2.206	3.139	2.708	2.223	2.6	1.504	2.084	2.925	3.52	3.734	2.156	2.186	2.835	2.506	2.412		2.602	2.58745	0.241089	0.194741
-0.5	2.325	1.318	2.17	3.562	3.848	3.421	1.747	2.22	3.118	2.724	2.227	2.63	1.506	2.093	2.959	3.534	3.73	2.169	2.19	2.843	2.515	2.419		2.60727	2.59891	0.240365	0.195071
-0.49	2.344	1.321	2.171	3.596	3.845	3.412	1.757	2.234	3.099	2.742	2.232	2.661	1.509	2.103	2.996	3.55	3.728	2.183	2.195	2.851	2.526	2.427		2.61391	2.61173	0.23996	0.195576
-0.48	2.366	1.324	2.173	3.633	3.843	3.405	1.767	2.25	3.081	2.761	2.237	2.696	1.512	2.116	3.038	3.569	3.73	2.195	2.201	2.86	2.538	2.436		2.62182	2.62645	0.239803	0.196533
-0.47	2.39	1.328	2.176	3.675	3.845	3.4	1.777	2.268	3.065	2.783	2.243	2.732	1.517	2.13	3.082	3.59	3.731	2.204	2.208	2.87	2.553	2.446		2.63182	2.64209	0.240096	0.197544
-0.46	2.415	1.332	2.183	3.719	3.849	3.398	1.785	2.289	3.05	2.807	2.25	2.77	1.522	2.145	3.129	3.613	3.732	2.214	2.218	2.881	2.569	2.458		2.64336	2.65918	0.2407	0.198676
-0.45	2.443	1.336	2.19	3.764	3.857	3.397	1.793	2.311	3.037	2.832	2.258	2.81	1.528	2.162	3.181	3.639	3.738	2.225	2.228	2.894	2.586	2.471		2.65618	2.67836	0.241631	0.200272
-0.44	2.473	1.34	2.199	3.814	3.866	3.399	1.802	2.334	3.027	2.86	2.267	2.852	1.535	2.18	3.235	3.668	3.745	2.232	2.24	2.907	2.605	2.485		2.671	2.69855	0.242944	0.202141
-0.43	2.504	1.345	2.211	3.866	3.879	3.402	1.81	2.361	3.018	2.89	2.277	2.894	1.543	2.201	3.292	3.698	3.752	2.237	2.253	2.922	2.626	2.499		2.68755	2.71973	0.24453	0.204128
-0.42	2.536	1.35	2.225	3.921	3.894	3.409	1.817	2.389	3.011	2.922	2.287	2.937	1.552	2.223	3.352	3.732	3.761	2.242	2.267	2.938	2.648	2.515		2.70555	2.74245	0.246555	0.206452
-0.41	2.57	1.355	2.24	3.977	3.912	3.417	1.823	2.418	3.006	2.955	2.299	2.982	1.562	2.246	3.415	3.768	3.773	2.248	2.283	2.955	2.671	2.532		2.72473	2.76682	0.248864	0.209046
-0.4	2.606	1.361	2.257	4.036	3.932	3.428	1.829	2.449	3.004	2.991	2.312	3.027	1.572	2.271	3.481	3.806	3.787	2.249	2.3	2.973	2.696	2.55		2.74591	2.792	0.251483	0.212035
-0.39	2.642	1.367	2.276	4.098	3.954	3.441	1.835	2.482	3.004	3.028	2.325	3.072	1.584	2.298	3.548	3.846	3.8	2.247	2.318	2.992	2.722	2.569		2.76836	2.81782	0.254433	0.215094
-0.38	2.679	1.373	2.297	4.16	3.979	3.457	1.84	2.517	3.006	3.067	2.339	3.117	1.596	2.326	3.617	3.888	3.815	2.247	2.337	3.012	2.748	2.588		2.79218	2.84464	0.257656	0.218405
-0.37	2.717	1.38	2.319	4.224	4.005	3.474	1.844	2.553	3.01	3.108	2.355	3.163	1.609	2.355	3.688	3.933	3.835	2.245	2.358	3.034	2.776	2.609		2.81718	2.87318	0.261071	0.222139
-0.36	2.757	1.386	2.343	4.291	4.033	3.494	1.849	2.59	3.016	3.15	2.371	3.208	1.623	2.387	3.76	3.979	3.855	2.24	2.379	3.057	2.805	2.63		2.84364	2.90209	0.264847	0.225997
-0.35	2.796	1.394	2.369	4.358	4.062	3.516	1.853	2.629	3.025	3.193	2.387	3.251	1.638	2.419	3.833	4.026	3.874	2.232	2.402	3.08	2.834	2.651		2.87109	2.93091	0.26869	0.229955
-0.34	2.834	1.401	2.396	4.425	4.094	3.54	1.856	2.669	3.035	3.238	2.405	3.294	1.653	2.452	3.907	4.075	3.896	2.226	2.425	3.104	2.864	2.674		2.89936	2.96091	0.272814	0.234147
-0.33	2.874	1.409	2.425	4.494	4.126	3.565	1.859	2.709	3.048	3.283	2.424	3.336	1.669	2.487	3.982	4.126	3.922	2.219	2.45	3.13	2.895	2.697		2.92873	2.99209	0.277026	0.238583
-0.32	2.914	1.417	2.455	4.563	4.158	3.592	1.863	2.751	3.063	3.33	2.443	3.377	1.686	2.523	4.056	4.177	3.947	2.207	2.475	3.156	2.926	2.721		2.959	3.02282	0.281297	0.243085
-0.31	2.952	1.425	2.486	4.633	4.191	3.622	1.867	2.793	3.08	3.377	2.462	3.415	1.703	2.56	4.129	4.228	3.972	2.194	2.502	3.182	2.958	2.745		2.98982	3.05345	0.285761	0.247562
-0.3	2.99	1.434	2.518	4.702	4.226	3.652	1.869	2.836	3.099	3.425	2.482	3.452	1.72	2.597	4.202	4.28	4.001	2.184	2.529	3.209	2.99	2.77		3.02118	3.08491	0.290292	0.252179
-0.29	3.028	1.443	2.551	4.772	4.26	3.684	1.873	2.878	3.119	3.473	2.503	3.488	1.737	2.635	4.274	4.332	4.033	2.173	2.557	3.236	3.022	2.795		3.05309	3.11655	0.294819	0.256903
-0.28	3.066	1.452	2.585	4.841	4.294	3.717	1.878	2.921	3.142	3.521	2.524	3.521	1.755	2.674	4.344	4.384	4.063	2.157	2.586	3.263	3.054	2.821		3.08555	3.14745	0.299295	0.261577
-0.27	3.101	1.462	2.619	4.91	4.329	3.751	1.882	2.964	3.167	3.57	2.545	3.552	1.773	2.713	4.413	4.435	4.094	2.143	2.615	3.29	3.087	2.847		3.11818	3.17836	0.303862	0.266169
-0.26	3.135	1.471	2.654	4.977	4.364	3.787	1.886	3.005	3.193	3.617	2.568	3.581	1.791	2.752	4.48	4.486	4.129	2.132	2.645	3.317	3.119	2.874		3.15064	3.20964	0.30837	0.270698
-0.25	3.169	1.481	2.689	5.045	4.397	3.823	1.891	3.047	3.22	3.664	2.59	3.609	1.808	2.792	4.544	4.535	4.167	2.12	2.676	3.344	3.151	2.901		3.18327	3.24064	0.312812	0.275193
-0.24	3.2	1.491	2.724	5.111	4.431	3.859	1.898	3.088	3.249	3.71	2.612	3.633	1.826	2.833	4.605	4.583	4.202	2.105	2.706	3.369	3.183	2.928		3.21573	3.27027	0.317119	0.279486
-0.23	3.23	1.501	2.759	5.175	4.464	3.896	1.904	3.127	3.28	3.756	2.634	3.655	1.844	2.872	4.663	4.629	4.239	2.092	2.738	3.394	3.215	2.956		3.24782	3.29973	0.321366	0.283555
-0.22	3.258	1.511	2.793	5.238	4.497	3.934	1.91	3.166	3.311	3.8	2.657	3.675	1.861	2.911	4.719	4.674	4.281	2.084	2.77	3.419	3.246	2.984		3.27955	3.32945	0.325562	0.287519
-0.21	3.285	1.521	2.828	5.3	4.529	3.971	1.919	3.202	3.343	3.841	2.679	3.693	1.877	2.95	4.771	4.716	4.323	2.074	2.801	3.441	3.277	3.012		3.31073	3.35773	0.32952	0.29133
-0.2	3.309	1.531	2.862	5.359	4.561	4.008	1.927	3.238	3.377	3.882	2.701	3.708	1.894	2.988	4.819	4.756	4.363	2.063	2.833	3.463	3.307	3.041		3.34136	3.385	0.333382	0.29481
-0.19	3.33	1.541	2.895	5.416	4.592	4.046	1.936	3.272	3.411	3.921	2.723	3.721	1.91	3.025	4.864	4.793	4.405	2.057	2.866	3.483	3.336	3.069		3.37118	3.41173	0.337082	0.297953
-0.18	3.35	1.551	2.927	5.472	4.622	4.083	1.945	3.303	3.446	3.957	2.745	3.732	1.925	3.061	4.906	4.828	4.453	2.054	2.898	3.502	3.365	3.098		3.40009	3.43836	0.340665	0.301016
-0.17	3.369	1.56	2.959	5.525	4.651	4.119	1.956	3.332	3.482	3.991	2.766	3.741	1.939	3.098	4.943	4.86	4.499	2.05	2.93	3.518	3.392	3.127		3.42818	3.46336	0.344009	0.303764
-0.16	3.383	1.57	2.99	5.575	4.679	4.155	1.967	3.36	3.518	4.023	2.787	3.747	1.954	3.132	4.975	4.889	4.542	2.045	2.961	3.533	3.419	3.156		3.45518	3.48664	0.347107	0.306132
-0.15	3.396	1.579	3.019	5.622	4.707	4.19	1.978	3.384	3.554	4.053	2.808	3.751	1.967	3.164	5.005	4.915	4.589	2.047	2.993	3.546	3.445	3.184		3.48091	3.50964	0.350088	0.308241
-0.14	3.408	1.588	3.047	5.667	4.734	4.224	1.99	3.406	3.59	4.08	2.829	3.753	1.98	3.196	5.029	4.937	4.64	2.051	3.024	3.557	3.469	3.213		3.50573	3.53173	0.352853	0.309999
-0.13	3.417	1.596	3.074	5.71	4.761	4.256	2.003	3.426	3.627	4.104	2.849	3.753	1.992	3.227	5.049	4.957	4.688	2.054	3.054	3.565	3.493	3.241		3.52936	3.55209	0.355491	0.311558
-0.12	3.423	1.604	3.1	5.749	4.787	4.288	2.016	3.443	3.663	4.126	2.868	3.751	2.003	3.256	5.066	4.974	4.734	2.057	3.084	3.572	3.515	3.269		3.55155	3.571	0.357901	0.312904
-0.11	3.427	1.612	3.124	5.784	4.812	4.317	2.029	3.457	3.699	4.145	2.887	3.747	2.014	3.282	5.078	4.987	4.784	2.067	3.112	3.577	3.535	3.296		3.57209	3.589	0.360008	0.313808
-0.1	3.43	1.619	3.146	5.818	4.836	4.345	2.042	3.468	3.734	4.16	2.906	3.742	2.024	3.308	5.087	4.997	4.835	2.078	3.14	3.579	3.554	3.324		3.59127	3.60618	0.362049	0.31455
-0.09	3.431	1.625	3.167	5.848	4.86	4.371	2.056	3.476	3.77	4.174	2.923	3.734	2.033	3.332	5.09	5.004	4.882	2.086	3.167	3.579	3.572	3.35		3.60918	3.62082	0.363909	0.315058
-0.08	3.429	1.631	3.186	5.874	4.883	4.394	2.069	3.482	3.804	4.185	2.94	3.725	2.042	3.353	5.09	5.008	4.928	2.096	3.193	3.578	3.587	3.376		3.62518	3.63418	0.365508	0.315303
-0.07	3.426	1.636	3.203	5.898	4.906	4.415	2.082	3.485	3.838	4.194	2.957	3.714	2.05	3.372	5.087	5.009	4.978	2.112	3.217	3.575	3.601	3.401		3.64	3.64691	0.367036	0.315359
-0.06	3.422	1.641	3.219	5.919	4.927	4.434	2.096	3.486	3.871	4.199	2.973	3.701	2.057	3.39	5.08	5.007	5.026	2.127	3.239	3.569	3.614	3.426		3.65336	3.65782	0.368262	0.315269
-0.05	3.416	1.645	3.234	5.937	4.948	4.45	2.108	3.483	3.903	4.203	2.987	3.687	2.064	3.406	5.069	5.003	5.07	2.138	3.261	3.562	3.624	3.45		3.66491	3.66673	0.369467	0.315071
-0.04	3.408	1.649	3.245	5.951	4.968	4.463	2.12	3.479	3.934	4.204	3.001	3.671	2.071	3.419	5.055	4.996	5.113	2.152	3.281	3.553	3.633	3.473		3.67473	3.67427	0.370399	0.314612
-0.03	3.399	1.651	3.255	5.963	4.987	4.474	2.131	3.472	3.963	4.203	3.014	3.654	2.077	3.43	5.037	4.986	5.158	2.169	3.298	3.543	3.64	3.495		3.68291	3.68064	0.371324	0.314035
-0.02	3.39	1.654	3.264	5.972	5.005	4.482	2.142	3.462	3.991	4.2	3.027	3.636	2.082	3.44	5.016	4.975	5.201	2.183	3.315	3.531	3.645	3.517		3.68991	3.68555	0.371965	0.31352
-0.01	3.378	1.655	3.271	5.978	5.023	4.488	2.151	3.451	4.017	4.195	3.037	3.616	2.087	3.447	4.993	4.962	5.237	2.194	3.329	3.518	3.648	3.537		3.69491	3.688	0.372662	0.312849
0	3.366	1.656	3.275	5.981	5.039	4.49	2.158	3.438	4.042	4.188	3.047	3.595	2.091	3.452	4.967	4.945	5.273	2.207	3.342	3.504	3.649	3.556		3.69818	3.68918	0.373168	0.312013
0.01	3.354	1.656	3.277	5.982	5.053	4.49	2.165	3.422	4.064	4.179	3.056	3.573	2.095	3.455	4.938	4.927	5.311	2.222	3.352	3.489	3.649	3.575		3.69982	3.68964	0.373546	0.311197
0.02	3.341	1.656	3.278	5.981	5.066	4.488	2.17	3.405	4.084	4.169	3.064	3.55	2.098	3.456	4.907	4.908	5.344	2.231	3.361	3.473	3.647	3.592		3.70018	3.68791	0.373857	0.310492
0.03	3.326	1.655	3.277	5.976	5.079	4.484	2.174	3.387	4.103	4.157	3.069	3.526	2.101	3.454	4.873	4.887	5.371	2.238	3.368	3.455	3.644	3.608		3.69882	3.68409	0.374085	0.309563
0.04	3.311	1.653	3.274	5.97	5.09	4.475	2.176	3.367	4.118	4.144	3.074	3.502	2.103	3.45	4.839	4.864	5.398	2.248	3.373	3.438	3.638	3.623		3.69564	3.67964	0.374234	0.308613
0.05	3.296	1.651	3.269	5.962	5.097	4.465	2.176	3.345	4.131	4.129	3.078	3.477	2.105	3.445	4.801	4.84	5.425	2.256	3.376	3.42	3.632	3.637		3.69082	3.674	0.374229	0.307717
0.06	3.28	1.649	3.263	5.951	5.103	4.453	2.174	3.323	4.141	4.113	3.079	3.451	2.106	3.438	4.762	4.816	5.445	2.259	3.377	3.401	3.623	3.649		3.68445	3.66609	0.374108	0.30683
0.07	3.263	1.646	3.254	5.937	5.109	4.439	2.171	3.3	4.148	4.096	3.079	3.425	2.107	3.428	4.722	4.79	5.461	2.261	3.376	3.381	3.613	3.661		3.67655	3.65682	0.373914	0.305807
0.08	3.246	1.642	3.243	5.922	5.111	4.421	2.166	3.276	4.152	4.078	3.078	3.398	2.107	3.416	4.681	4.763	5.477	2.264	3.373	3.362	3.602	3.67		3.66682	3.64664	0.373598	0.30484
0.09	3.229	1.639	3.232	5.905	5.11	4.402	2.159	3.25	4.153	4.058	3.075	3.372	2.107	3.404	4.638	4.736	5.49	2.265	3.369	3.342	3.589	3.679		3.65564	3.63555	0.373084	0.303826
0.1	3.211	1.635	3.218	5.886	5.107	4.382	2.149	3.225	4.151	4.037	3.069	3.345	2.105	3.389	4.594	4.709	5.497	2.261	3.362	3.321	3.574	3.686		3.64273	3.62209	0.372575	0.302883
0.11	3.193	1.631	3.203	5.864	5.103	4.36	2.139	3.199	4.145	4.016	3.062	3.319	2.104	3.371	4.55	4.681	5.501	2.256	3.354	3.301	3.558	3.692		3.62864	3.60791	0.37183	0.301814
0.12	3.174	1.627	3.186	5.841	5.095	4.335	2.127	3.173	4.135	3.994	3.054	3.293	2.101	3.353	4.505	4.653	5.504	2.252	3.344	3.28	3.54	3.696		3.61282	3.59282	0.370905	0.300796
0.13	3.156	1.623	3.169	5.816	5.083	4.31	2.113	3.146	4.123	3.97	3.044	3.266	2.098	3.333	4.459	4.624	5.504	2.244	3.333	3.259	3.521	3.699		3.59573	3.57636	0.369793	0.299799
0.14	3.136	1.619	3.149	5.788	5.07	4.284	2.096	3.119	4.108	3.945	3.032	3.24	2.094	3.312	4.412	4.597	5.498	2.232	3.32	3.238	3.501	3.7		3.57691	3.55855	0.368614	0.298757
0.15	3.115	1.615	3.128	5.758	5.055	4.255	2.079	3.093	4.088	3.92	3.018	3.215	2.089	3.288	4.365	4.569	5.489	2.221	3.305	3.217	3.479	3.7		3.55673	3.53973	0.367181	0.297585
0.16	3.095	1.61	3.106	5.726	5.036	4.225	2.061	3.066	4.065	3.894	3.004	3.191	2.085	3.264	4.318	4.54	5.48	2.21	3.289	3.197	3.456	3.698		3.53527	3.52073	0.365529	0.296362
0.17	3.074	1.607	3.084	5.693	5.013	4.196	2.041	3.038	4.04	3.866	2.987	3.166	2.078	3.239	4.27	4.513	5.466	2.195	3.272	3.176	3.431	3.695		3.51264	3.50009	0.363692	0.295247
0.18	3.052	1.603	3.06	5.656	4.99	4.165	2.02	3.012	4.012	3.838	2.968	3.143	2.071	3.212	4.223	4.487	5.447	2.176	3.254	3.155	3.405	3.69		3.48873	3.47845	0.36169	0.294073
0.19	3.03	1.599	3.035	5.618	4.965	4.133	1.998	2.985	3.98	3.81	2.948	3.12	2.063	3.184	4.176	4.46	5.427	2.16	3.234	3.134	3.378	3.683		3.46373	3.45627	0.359567	0.292773
0.2	3.007	1.596	3.009	5.578	4.935	4.099	1.976	2.958	3.945	3.781	2.928	3.098	2.055	3.156	4.129	4.433	5.406	2.142	3.213	3.114	3.349	3.675		3.43745	3.43364	0.357045	0.291508
0.21	2.985	1.593	2.983	5.536	4.904	4.066	1.953	2.932	3.909	3.751	2.905	3.077	2.046	3.126	4.081	4.408	5.38	2.12	3.191	3.094	3.319	3.665		3.41064	3.40973	0.354431	0.29021
0.22	2.961	1.59	2.957	5.491	4.872	4.033	1.929	2.906	3.87	3.72	2.881	3.057	2.036	3.096	4.034	4.384	5.351	2.097	3.169	3.073	3.288	3.654		3.38273	3.38536	0.351647	0.288885
0.23	2.937	1.587	2.93	5.445	4.839	3.998	1.906	2.88	3.828	3.69	2.857	3.038	2.025	3.066	3.989	4.36	5.321	2.076	3.145	3.054	3.256	3.641		3.35427	3.361	0.348688	0.287494
0.24	2.914	1.585	2.902	5.397	4.802	3.963	1.883	2.854	3.786	3.66	2.832	3.02	2.014	3.035	3.943	4.337	5.289	2.053	3.12	3.034	3.223	3.627		3.32527	3.33591	0.345441	0.286105
0.25	2.891	1.583	2.875	5.347	4.764	3.928	1.858	2.828	3.743	3.629	2.806	3.003	2.002	3.003	3.897	4.316	5.253	2.026	3.096	3.015	3.188	3.611		3.29564	3.31	0.34211	0.284736
0.26	2.867	1.582	2.848	5.295	4.728	3.893	1.835	2.803	3.698	3.599	2.779	2.987	1.989	2.971	3.853	4.296	5.215	2	3.07	2.996	3.153	3.594		3.26609	3.284	0.338634	0.283333
0.27	2.844	1.581	2.822	5.242	4.69	3.858	1.813	2.778	3.652	3.57	2.753	2.972	1.976	2.94	3.81	4.276	5.178	1.975	3.044	2.977	3.117	3.576		3.23664	3.25827	0.334959	0.281969
0.28	2.822	1.58	2.795	5.189	4.65	3.822	1.791	2.753	3.608	3.542	2.726	2.958	1.963	2.908	3.768	4.256	5.138	1.948	3.018	2.959	3.081	3.556		3.20709	3.23209	0.331244	0.280517
0.29	2.8	1.58	2.77	5.133	4.61	3.789	1.768	2.729	3.563	3.514	2.699	2.945	1.949	2.876	3.726	4.24	5.095	1.919	2.991	2.941	3.043	3.535		3.17773	3.20545	0.327375	0.279164
0.3	2.779	1.581	2.745	5.077	4.573	3.755	1.748	2.705	3.518	3.488	2.672	2.934	1.934	2.845	3.686	4.225	5.052	1.892	2.964	2.924	3.005	3.512		3.14918	3.17936	0.323468	0.277811
0.31	2.76	1.582	2.721	5.021	4.534	3.722	1.729	2.681	3.475	3.464	2.646	2.923	1.92	2.814	3.647	4.209	5.009	1.865	2.937	2.907	2.968	3.489		3.12136	3.15345	0.319466	0.276426
0.32	2.742	1.584	2.698	4.964	4.495	3.691	1.709	2.658	3.433	3.442	2.62	2.913	1.906	2.783	3.609	4.195	4.964	1.837	2.91	2.891	2.93	3.464		3.09418	3.12745	0.31545	0.27505
0.33	2.725	1.586	2.676	4.907	4.457	3.662	1.69	2.635	3.394	3.421	2.595	2.904	1.89	2.752	3.572	4.183	4.917	1.809	2.883	2.875	2.892	3.439		3.068	3.10145	0.311488	0.273751
0.34	2.71	1.589	2.656	4.85	4.422	3.635	1.674	2.612	3.355	3.404	2.571	2.897	1.875	2.722	3.537	4.172	4.872	1.782	2.856	2.86	2.856	3.412		3.04345	3.07645	0.307519	0.272529
0.35	2.698	1.593	2.638	4.793	4.387	3.609	1.659	2.59	3.32	3.389	2.548	2.89	1.86	2.693	3.504	4.16	4.824	1.757	2.829	2.846	2.82	3.384		3.02036	3.05155	0.303483	0.271045
0.36	2.688	1.597	2.621	4.737	4.352	3.587	1.642	2.568	3.288	3.378	2.526	2.884	1.845	2.664	3.471	4.151	4.776	1.731	2.803	2.832	2.783	3.357		2.99855	3.027	0.299701	0.269766
0.37	2.68	1.602	2.606	4.68	4.321	3.568	1.627	2.547	3.259	3.37	2.507	2.879	1.829	2.636	3.44	4.144	4.728	1.705	2.778	2.819	2.748	3.328		2.97882	3.00309	0.295951	0.268612
0.38	2.675	1.608	2.593	4.625	4.291	3.552	1.615	2.526	3.233	3.365	2.488	2.875	1.813	2.61	3.411	4.136	4.68	1.682	2.752	2.807	2.715	3.299		2.961	2.98	0.292276	0.26732
0.39	2.673	1.615	2.582	4.572	4.263	3.54	1.604	2.505	3.211	3.365	2.472	2.871	1.799	2.584	3.383	4.128	4.631	1.66	2.728	2.796	2.683	3.269		2.94564	2.95745	0.288817	0.265869
0.4	2.675	1.622	2.573	4.519	4.237	3.532	1.591	2.485	3.193	3.368	2.457	2.868	1.784	2.559	3.356	4.123	4.582	1.638	2.704	2.785	2.652	3.239		2.932	2.93545	0.285634	0.264617
0.41	2.68	1.63	2.567	4.467	4.214	3.53	1.58	2.465	3.179	3.376	2.445	2.866	1.768	2.536	3.331	4.119	4.534	1.617	2.681	2.775	2.623	3.208		2.92118	2.91436	0.282671	0.263469
0.42	2.688	1.638	2.563	4.418	4.193	3.531	1.571	2.446	3.169	3.387	2.435	2.864	1.753	2.513	3.308	4.114	4.486	1.6	2.658	2.767	2.596	3.177		2.91264	2.89418	0.279965	0.262113
0.43	2.7	1.648	2.562	4.371	4.175	3.537	1.562	2.427	3.164	3.403	2.428	2.863	1.739	2.492	3.287	4.109	4.437	1.583	2.637	2.759	2.57	3.146		2.907	2.87473	0.277585	0.26069
0.44	2.717	1.658	2.562	4.324	4.159	3.55	1.553	2.409	3.163	3.423	2.423	2.862	1.725	2.472	3.266	4.107	4.389	1.567	2.617	2.752	2.545	3.116		2.90373	2.85618	0.275536	0.259433
0.45	2.736	1.669	2.566	4.28	4.147	3.568	1.545	2.392	3.165	3.447	2.421	2.862	1.71	2.454	3.247	4.104	4.342	1.552	2.597	2.746	2.523	3.085		2.90327	2.83836	0.273899	0.258194
0.46	2.759	1.68	2.573	4.239	4.137	3.59	1.539	2.375	3.171	3.475	2.421	2.861	1.696	2.438	3.229	4.101	4.296	1.541	2.578	2.741	2.504	3.054		2.90536	2.82173	0.272623	0.256781
0.47	2.787	1.692	2.582	4.2	4.13	3.62	1.532	2.359	3.183	3.507	2.424	2.861	1.683	2.422	3.213	4.098	4.248	1.53	2.561	2.737	2.485	3.024		2.91055	2.80564	0.271903	0.255297
0.48	2.819	1.705	2.593	4.163	4.126	3.655	1.524	2.344	3.197	3.543	2.43	2.861	1.67	2.408	3.197	4.096	4.203	1.52	2.545	2.734	2.469	2.994		2.91809	2.79064	0.271671	0.253949
0.49	2.854	1.719	2.608	4.129	4.125	3.695	1.519	2.329	3.215	3.582	2.439	2.861	1.656	2.396	3.183	4.095	4.159	1.512	2.53	2.732	2.455	2.964		2.92855	2.77664	0.271801	0.25267
0.5	2.893	1.733	2.625	4.098	4.127	3.741	1.515	2.315	3.237	3.625	2.45	2.86	1.644	2.386	3.171	4.092	4.115	1.505	2.515	2.731	2.443	2.935		2.94173	2.76336	0.272506	0.251204
0.51	2.938	1.747	2.644	4.069	4.132	3.794	1.51	2.302	3.262	3.67	2.465	2.86	1.632	2.376	3.159	4.09	4.071	1.5	2.503	2.73	2.432	2.906		2.95755	2.75082	0.273802	0.249712
0.52	2.985	1.762	2.666	4.043	4.141	3.852	1.505	2.29	3.29	3.719	2.482	2.859	1.62	2.368	3.147	4.088	4.03	1.495	2.491	2.731	2.423	2.878		2.97591	2.73909	0.275717	0.248366
0.53	3.036	1.778	2.691	4.02	4.152	3.915	1.502	2.278	3.321	3.769	2.502	2.858	1.608	2.363	3.138	4.086	3.99	1.491	2.48	2.732	2.416	2.85		2.99673	2.72836	0.278018	0.247043
0.54	3.091	1.794	2.717	4.001	4.166	3.983	1.5	2.268	3.355	3.821	2.524	2.856	1.597	2.358	3.129	4.083	3.951	1.489	2.47	2.735	2.411	2.823		3.02	2.71836	0.280887	0.245602
0.55	3.151	1.811	2.746	3.984	4.184	4.057	1.496	2.259	3.392	3.876	2.549	2.854	1.587	2.354	3.12	4.08	3.912	1.487	2.462	2.737	2.407	2.797		3.04591	2.70882	0.284457	0.244126
0.56	3.213	1.828	2.777	3.971	4.204	4.134	1.493	2.252	3.429	3.931	2.578	2.851	1.576	2.352	3.113	4.078	3.877	1.485	2.454	2.74	2.405	2.771		3.07364	2.70018	0.288364	0.242945
0.57	3.278	1.846	2.81	3.961	4.227	4.216	1.492	2.246	3.469	3.987	2.608	2.848	1.566	2.351	3.106	4.076	3.845	1.485	2.447	2.745	2.404	2.746		3.10364	2.69264	0.292715	0.241779
0.58	3.346	1.864	2.845	3.956	4.252	4.302	1.492	2.241	3.512	4.044	2.641	2.844	1.557	2.351	3.1	4.072	3.812	1.484	2.442	2.749	2.404	2.722		3.13591	2.68518	0.297548	0.240477
0.59	3.418	1.882	2.881	3.954	4.281	4.393	1.49	2.238	3.556	4.102	2.676	2.841	1.548	2.352	3.094	4.069	3.781	1.484	2.437	2.753	2.405	2.699		3.17009	2.67845	0.303035	0.239291
0.6	3.491	1.902	2.918	3.955	4.311	4.485	1.49	2.236	3.6	4.16	2.713	2.836	1.539	2.354	3.089	4.066	3.754	1.484	2.433	2.758	2.407	2.677		3.20555	2.67245	0.30861	0.238283
0.61	3.567	1.921	2.957	3.96	4.344	4.58	1.491	2.236	3.646	4.217	2.753	2.83	1.531	2.356	3.085	4.062	3.73	1.484	2.429	2.764	2.41	2.654		3.24291	2.66682	0.314542	0.237339
0.62	3.645	1.941	2.996	3.97	4.379	4.679	1.493	2.238	3.695	4.274	2.793	2.825	1.524	2.359	3.08	4.058	3.705	1.484	2.427	2.769	2.413	2.633		3.28209	2.66155	0.320857	0.236297
0.63	3.725	1.96	3.037	3.983	4.416	4.779	1.493	2.241	3.743	4.331	2.837	2.819	1.517	2.362	3.076	4.054	3.684	1.484	2.425	2.775	2.417	2.614		3.32227	2.657	0.32752	0.235447
0.64	3.805	1.981	3.078	3.999	4.455	4.88	1.495	2.247	3.792	4.386	2.882	2.813	1.51	2.367	3.072	4.05	3.667	1.483	2.423	2.781	2.421	2.594		3.36364	2.65282	0.334142	0.234806
0.65	3.887	2.002	3.119	4.02	4.495	4.982	1.499	2.254	3.843	4.44	2.928	2.806	1.503	2.37	3.069	4.045	3.651	1.483	2.423	2.788	2.426	2.575		3.40627	2.649	0.340908	0.234136
0.66	3.97	2.022	3.16	4.044	4.537	5.087	1.503	2.264	3.894	4.493	2.975	2.799	1.498	2.374	3.065	4.041	3.636	1.482	2.422	2.794	2.431	2.557		3.44991	2.64536	0.347927	0.233513
0.67	4.053	2.043	3.202	4.072	4.581	5.192	1.506	2.275	3.946	4.546	3.024	2.791	1.493	2.378	3.062	4.037	3.624	1.481	2.422	2.8	2.436	2.541		3.49455	2.64227	0.355119	0.233019
0.68	4.135	2.064	3.243	4.103	4.625	5.294	1.51	2.289	3.999	4.595	3.074	2.784	1.488	2.382	3.059	4.032	3.617	1.479	2.423	2.807	2.441	2.525		3.53918	2.63973	0.362043	0.232729
0.69	4.217	2.085	3.284	4.138	4.67	5.398	1.516	2.304	4.053	4.643	3.125	2.776	1.484	2.385	3.055	4.028	3.61	1.476	2.424	2.814	2.446	2.509		3.58482	2.637	0.36905	0.232497
0.7	4.299	2.105	3.323	4.176	4.717	5.503	1.521	2.323	4.109	4.69	3.176	2.769	1.48	2.387	3.052	4.024	3.605	1.474	2.424	2.82	2.451	2.494		3.63109	2.63455	0.376232	0.23234
0.71	4.379	2.126	3.362	4.216	4.764	5.606	1.526	2.342	4.164	4.735	3.228	2.761	1.476	2.39	3.048	4.021	3.604	1.47	2.426	2.827	2.455	2.481		3.67709	2.63264	0.383263	0.232448
0.72	4.457	2.147	3.401	4.259	4.811	5.706	1.532	2.364	4.22	4.777	3.281	2.753	1.473	2.392	3.045	4.017	3.605	1.466	2.427	2.834	2.46	2.468		3.72318	2.63091	0.389991	0.232573
0.73	4.534	2.167	3.437	4.304	4.859	5.806	1.539	2.388	4.278	4.816	3.333	2.745	1.471	2.394	3.041	4.014	3.608	1.461	2.429	2.841	2.464	2.455		3.76918	2.62936	0.396702	0.232823
0.74	4.609	2.186	3.472	4.352	4.908	5.907	1.545	2.414	4.337	4.855	3.386	2.738	1.469	2.394	3.037	4.011	3.612	1.456	2.43	2.847	2.468	2.444		3.81555	2.62782	0.403564	0.233132
0.75	4.681	2.206	3.507	4.4	4.956	6.002	1.551	2.442	4.395	4.89	3.439	2.731	1.468	2.395	3.033	4.009	3.62	1.45	2.431	2.854	2.471	2.434		3.86082	2.62691	0.409899	0.233658
0.76	4.749	2.225	3.539	4.45	5.004	6.095	1.558	2.471	4.455	4.923	3.491	2.724	1.467	2.395	3.029	4.006	3.63	1.443	2.433	2.862	2.474	2.424		3.90545	2.62609	0.416092	0.234277
0.77	4.815	2.243	3.569	4.502	5.053	6.188	1.566	2.503	4.516	4.953	3.543	2.718	1.466	2.395	3.024	4.004	3.641	1.437	2.435	2.869	2.476	2.414		3.95009	2.62536	0.422186	0.23494
0.78	4.877	2.261	3.598	4.554	5.101	6.278	1.572	2.536	4.576	4.982	3.595	2.711	1.466	2.394	3.02	4.003	3.653	1.429	2.436	2.876	2.478	2.406		3.99364	2.62473	0.428119	0.235766
0.79	4.935	2.278	3.625	4.605	5.148	6.362	1.578	2.569	4.637	5.007	3.646	2.705	1.467	2.393	3.015	4.002	3.668	1.422	2.438	2.884	2.479	2.398		4.03545	2.62464	0.433676	0.236631
0.8	4.989	2.294	3.65	4.657	5.195	6.444	1.585	2.605	4.698	5.029	3.696	2.7	1.468	2.391	3.01	4.001	3.684	1.414	2.44	2.892	2.48	2.39		4.07655	2.62455	0.438967	0.237609
0.81	5.039	2.308	3.672	4.709	5.241	6.525	1.592	2.642	4.76	5.049	3.745	2.695	1.469	2.388	3.005	4.001	3.701	1.405	2.441	2.9	2.481	2.383		4.11655	2.62445	0.444201	0.238749
0.82	5.085	2.322	3.692	4.76	5.286	6.601	1.598	2.679	4.821	5.066	3.793	2.691	1.472	2.386	2.999	4.001	3.719	1.397	2.443	2.907	2.48	2.378		4.15482	2.62482	0.449126	0.239766
0.83	5.126	2.335	3.71	4.809	5.329	6.67	1.605	2.717	4.881	5.08	3.839	2.686	1.474	2.384	2.994	4.001	3.739	1.389	2.445	2.915	2.48	2.373		4.191	2.62545	0.453503	0.240942
0.84	5.162	2.346	3.726	4.858	5.371	6.737	1.611	2.756	4.94	5.09	3.885	2.683	1.477	2.381	2.988	4.002	3.76	1.381	2.447	2.923	2.479	2.367		4.22564	2.62618	0.457739	0.242202
0.85	5.194	2.356	3.738	4.905	5.412	6.802	1.617	2.796	5	5.098	3.929	2.68	1.481	2.378	2.982	4.004	3.78	1.372	2.448	2.93	2.478	2.363		4.25882	2.62691	0.461845	0.243469
0.86	5.221	2.365	3.749	4.95	5.451	6.86	1.622	2.834	5.057	5.102	3.971	2.677	1.485	2.375	2.977	4.006	3.802	1.364	2.45	2.938	2.477	2.359		4.28927	2.62818	0.46555	0.244809
0.87	5.243	2.372	3.758	4.992	5.488	6.911	1.627	2.873	5.111	5.102	4.012	2.675	1.49	2.373	2.972	4.007	3.825	1.356	2.452	2.945	2.475	2.357		4.31718	2.62973	0.468747	0.246084
0.88	5.26	2.378	3.763	5.033	5.524	6.959	1.632	2.912	5.165	5.099	4.051	2.674	1.495	2.369	2.966	4.009	3.847	1.348	2.453	2.952	2.473	2.353		4.34327	2.63082	0.471772	0.24742
0.89	5.271	2.382	3.766	5.071	5.557	7.005	1.637	2.951	5.217	5.093	4.089	2.673	1.5	2.366	2.96	4.011	3.869	1.34	2.455	2.958	2.471	2.351		4.36718	2.63218	0.474574	0.248724
0.9	5.278	2.384	3.767	5.106	5.588	7.041	1.641	2.988	5.264	5.083	4.124	2.672	1.506	2.364	2.955	4.012	3.892	1.333	2.457	2.964	2.468	2.35		4.38764	2.63391	0.476863	0.24995
0.91	5.28	2.386	3.765	5.137	5.617	7.071	1.644	3.024	5.309	5.069	4.158	2.671	1.511	2.362	2.951	4.013	3.914	1.327	2.459	2.97	2.466	2.349		4.40545	2.63573	0.478761	0.251146
0.92	5.277	2.385	3.761	5.167	5.645	7.098	1.648	3.061	5.351	5.052	4.189	2.672	1.518	2.359	2.946	4.015	3.936	1.32	2.461	2.975	2.463	2.348		4.42127	2.63755	0.480442	0.252369
0.93	5.269	2.382	3.754	5.193	5.67	7.12	1.651	3.095	5.39	5.031	4.219	2.673	1.524	2.357	2.941	4.017	3.957	1.313	2.462	2.979	2.46	2.348		4.434	2.63918	0.481883	0.253575
0.94	5.256	2.379	3.745	5.214	5.691	7.133	1.654	3.127	5.423	5.007	4.246	2.674	1.531	2.356	2.938	4.017	3.977	1.307	2.464	2.983	2.458	2.348		4.44318	2.64118	0.482644	0.25456
0.95	5.239	2.373	3.734	5.233	5.712	7.139	1.657	3.158	5.452	4.978	4.272	2.676	1.537	2.354	2.935	4.017	3.997	1.302	2.467	2.986	2.455	2.349		4.44973	2.64318	0.483079	0.255538
0.96	5.216	2.366	3.719	5.249	5.73	7.142	1.659	3.188	5.478	4.947	4.294	2.679	1.544	2.352	2.931	4.018	4.015	1.296	2.469	2.988	2.452	2.349		4.45345	2.64482	0.483342	0.256485
0.97	5.19	2.357	3.703	5.261	5.744	7.138	1.662	3.216	5.499	4.912	4.315	2.681	1.551	2.351	2.928	4.017	4.032	1.291	2.471	2.99	2.45	2.351		4.45427	2.64664	0.48309	0.25722
0.98	5.159	2.347	3.686	5.269	5.756	7.124	1.664	3.24	5.514	4.873	4.332	2.683	1.557	2.35	2.926	4.016	4.048	1.286	2.473	2.991	2.447	2.352		4.45127	2.64809	0.482291	0.25797
0.99	5.124	2.335	3.665	5.273	5.766	7.104	1.666	3.264	5.524	4.831	4.348	2.687	1.564	2.349	2.925	4.014	4.062	1.282	2.475	2.991	2.445	2.354		4.44545	2.64982	0.481123	0.258478
1	5.085	2.321	3.642	5.275	5.773	7.08	1.668	3.287	5.53	4.786	4.36	2.69	1.571	2.347	2.923	4.012	4.075	1.278	2.477	2.99	2.443	2.355		4.437	2.651	0.479718	0.258942
1.01	5.042	2.306	3.618	5.273	5.777	7.048	1.671	3.306	5.53	4.738	4.37	2.693	1.577	2.347	2.922	4.01	4.086	1.273	2.479	2.988	2.441	2.357		4.42536	2.65209	0.477759	0.259366
1.02	4.996	2.289	3.592	5.267	5.778	7.008	1.673	3.322	5.523	4.687	4.376	2.697	1.583	2.347	2.922	4.006	4.095	1.269	2.481	2.986	2.44	2.36		4.41009	2.65327	0.475377	0.259544
1.03	4.946	2.271	3.563	5.258	5.778	6.961	1.675	3.338	5.513	4.633	4.38	2.701	1.589	2.346	2.922	4.002	4.103	1.265	2.483	2.982	2.439	2.362		4.39236	2.654	0.472627	0.259676
1.04	4.893	2.252	3.532	5.246	5.774	6.91	1.676	3.352	5.497	4.577	4.381	2.704	1.595	2.345	2.922	3.998	4.108	1.26	2.484	2.978	2.438	2.364		4.37182	2.65418	0.469612	0.259713
1.05	4.837	2.232	3.501	5.231	5.766	6.851	1.678	3.362	5.475	4.519	4.378	2.707	1.599	2.345	2.922	3.992	4.112	1.255	2.486	2.973	2.438	2.367		4.34818	2.65418	0.466035	0.259639
1.06	4.779	2.211	3.468	5.211	5.756	6.785	1.68	3.37	5.446	4.458	4.372	2.711	1.604	2.344	2.923	3.986	4.114	1.251	2.487	2.968	2.438	2.37		4.32145	2.65418	0.461995	0.259409
1.07	4.717	2.188	3.433	5.19	5.746	6.713	1.682	3.377	5.414	4.396	4.363	2.714	1.609	2.343	2.924	3.98	4.113	1.247	2.488	2.961	2.439	2.372		4.29264	2.65364	0.457773	0.259009
1.08	4.653	2.165	3.397	5.166	5.73	6.636	1.683	3.382	5.377	4.333	4.35	2.717	1.613	2.342	2.924	3.973	4.111	1.241	2.488	2.955	2.44	2.374		4.26109	2.65255	0.453153	0.258657
1.09	4.587	2.141	3.359	5.138	5.711	6.553	1.685	3.384	5.334	4.268	4.334	2.719	1.617	2.342	2.926	3.965	4.106	1.236	2.488	2.948	2.442	2.376		4.22673	2.65136	0.448106	0.258049
1.1	4.52	2.117	3.321	5.107	5.691	6.464	1.686	3.385	5.285	4.202	4.314	2.722	1.62	2.341	2.927	3.957	4.099	1.231	2.489	2.94	2.444	2.379		4.19018	2.64991	0.442708	0.257357
1.11	4.45	2.091	3.281	5.076	5.669	6.37	1.686	3.385	5.234	4.137	4.291	2.724	1.624	2.34	2.928	3.949	4.091	1.226	2.488	2.933	2.447	2.381		4.15182	2.64827	0.437238	0.256605
1.12	4.379	2.066	3.24	5.043	5.642	6.273	1.686	3.383	5.178	4.071	4.264	2.725	1.627	2.339	2.929	3.941	4.08	1.22	2.487	2.925	2.451	2.382		4.11136	2.646	0.431419	0.255781
1.13	4.308	2.04	3.199	5.006	5.611	6.171	1.686	3.378	5.117	4.005	4.233	2.726	1.629	2.338	2.93	3.932	4.067	1.215	2.485	2.918	2.455	2.384		4.06855	2.64355	0.425232	0.254808
1.14	4.235	2.014	3.157	4.967	5.58	6.063	1.686	3.373	5.052	3.939	4.199	2.727	1.631	2.337	2.932	3.924	4.053	1.21	2.484	2.91	2.459	2.386		4.02409	2.64118	0.418752	0.253831
1.15	4.161	1.987	3.114	4.929	5.546	5.954	1.684	3.367	4.985	3.875	4.162	2.728	1.633	2.335	2.932	3.915	4.036	1.206	2.482	2.902	2.464	2.387		3.97855	2.63818	0.412376	0.252612
1.16	4.086	1.961	3.07	4.889	5.507	5.842	1.683	3.359	4.914	3.812	4.121	2.727	1.635	2.334	2.932	3.907	4.019	1.201	2.478	2.895	2.469	2.388		3.93127	2.635	0.405608	0.251502
1.17	4.012	1.934	3.027	4.846	5.466	5.727	1.681	3.349	4.839	3.75	4.076	2.727	1.636	2.334	2.933	3.898	3.999	1.197	2.475	2.889	2.475	2.389		3.88245	2.632	0.398684	0.250191
1.18	3.938	1.908	2.983	4.803	5.424	5.609	1.678	3.339	4.763	3.689	4.029	2.727	1.637	2.332	2.934	3.889	3.977	1.194	2.471	2.882	2.481	2.391		3.833	2.62864	0.391705	0.248749
1.19	3.862	1.882	2.939	4.76	5.379	5.49	1.674	3.328	4.685	3.631	3.979	2.726	1.638	2.331	2.933	3.881	3.955	1.191	2.467	2.876	2.487	2.391		3.78264	2.62509	0.384684	0.247354
1.2	3.788	1.856	2.896	4.716	5.33	5.372	1.67	3.316	4.604	3.574	3.925	2.725	1.638	2.33	2.933	3.873	3.931	1.188	2.461	2.871	2.494	2.392		3.73155	2.62145	0.377556	0.245928
1.21	3.714	1.831	2.853	4.67	5.28	5.252	1.666	3.302	4.52	3.52	3.868	2.724	1.638	2.33	2.934	3.864	3.906	1.186	2.455	2.866	2.5	2.393		3.67964	2.61782	0.370268	0.244376
1.22	3.641	1.805	2.81	4.625	5.229	5.131	1.661	3.288	4.437	3.468	3.81	2.723	1.638	2.329	2.933	3.857	3.88	1.185	2.449	2.862	2.507	2.395		3.62773	2.61436	0.363152	0.242814
1.23	3.567	1.78	2.767	4.581	5.176	5.012	1.654	3.273	4.352	3.418	3.749	2.722	1.638	2.328	2.932	3.85	3.854	1.185	2.442	2.858	2.515	2.395		3.57536	2.61082	0.356182	0.241233
1.24	3.495	1.756	2.726	4.536	5.119	4.895	1.648	3.257	4.266	3.371	3.685	2.72	1.637	2.329	2.933	3.842	3.826	1.185	2.434	2.855	2.522	2.396		3.52309	2.60718	0.349048	0.239577
1.25	3.425	1.733	2.686	4.49	5.063	4.778	1.642	3.24	4.179	3.326	3.62	2.719	1.635	2.329	2.933	3.835	3.798	1.186	2.426	2.853	2.528	2.398		3.47109	2.60364	0.341962	0.237978
1.26	3.354	1.709	2.646	4.447	5.006	4.662	1.634	3.222	4.093	3.284	3.554	2.718	1.634	2.33	2.933	3.829	3.771	1.188	2.418	2.85	2.535	2.399		3.41918	2.60045	0.335234	0.236385
1.27	3.285	1.686	2.608	4.403	4.948	4.549	1.626	3.204	4.007	3.244	3.486	2.717	1.633	2.331	2.933	3.823	3.743	1.191	2.409	2.849	2.542	2.4		3.36782	2.59736	0.328565	0.234739
1.28	3.218	1.664	2.571	4.36	4.888	4.44	1.618	3.185	3.921	3.208	3.416	2.716	1.631	2.334	2.934	3.816	3.714	1.193	2.399	2.848	2.549	2.401		3.31718	2.59409	0.322015	0.233116
1.29	3.152	1.643	2.536	4.318	4.83	4.332	1.61	3.165	3.835	3.173	3.346	2.716	1.629	2.336	2.935	3.81	3.686	1.197	2.39	2.846	2.555	2.402		3.26727	2.59109	0.31566	0.231499
1.3	3.088	1.622	2.502	4.277	4.772	4.227	1.6	3.145	3.751	3.14	3.276	2.716	1.626	2.339	2.936	3.805	3.659	1.201	2.38	2.845	2.561	2.404		3.21818	2.58836	0.309663	0.230034
1.31	3.024	1.601	2.469	4.237	4.714	4.127	1.591	3.125	3.668	3.11	3.206	2.715	1.624	2.343	2.938	3.8	3.632	1.206	2.37	2.846	2.566	2.404		3.17018	2.58582	0.303928	0.228535
1.32	2.964	1.581	2.439	4.198	4.656	4.03	1.581	3.104	3.586	3.082	3.135	2.714	1.62	2.347	2.941	3.794	3.605	1.21	2.359	2.846	2.571	2.405		3.12327	2.58291	0.298383	0.22715
1.33	2.905	1.562	2.41	4.16	4.601	3.936	1.571	3.082	3.505	3.056	3.065	2.715	1.617	2.352	2.944	3.788	3.58	1.215	2.349	2.845	2.575	2.407		3.07755	2.58064	0.293178	0.225753
1.34	2.847	1.543	2.384	4.125	4.547	3.846	1.561	3.06	3.427	3.031	2.997	2.715	1.614	2.357	2.947	3.783	3.555	1.22	2.339	2.845	2.58	2.408		3.03345	2.57845	0.288343	0.224441
1.35	2.792	1.524	2.359	4.09	4.494	3.762	1.551	3.039	3.351	3.008	2.929	2.715	1.61	2.363	2.951	3.778	3.532	1.224	2.328	2.846	2.583	2.408		2.99082	2.57618	0.283837	0.223358
1.36	2.739	1.507	2.337	4.057	4.443	3.681	1.54	3.017	3.275	2.987	2.862	2.715	1.606	2.37	2.956	3.772	3.509	1.228	2.318	2.846	2.586	2.409		2.94955	2.57409	0.279589	0.22223
1.37	2.689	1.489	2.316	4.025	4.395	3.603	1.53	2.994	3.203	2.966	2.797	2.716	1.602	2.376	2.961	3.767	3.488	1.232	2.308	2.845	2.589	2.41		2.90973	2.57218	0.275728	0.221253
1.38	2.64	1.472	2.298	3.995	4.35	3.531	1.519	2.972	3.134	2.947	2.735	2.716	1.598	2.383	2.966	3.761	3.469	1.235	2.299	2.845	2.591	2.41		2.87209	2.57027	0.272311	0.220369
1.39	2.594	1.456	2.282	3.967	4.306	3.463	1.508	2.951	3.067	2.93	2.673	2.717	1.593	2.391	2.972	3.755	3.451	1.238	2.289	2.845	2.592	2.409		2.83609	2.56836	0.269151	0.219614
1.4	2.551	1.439	2.268	3.94	4.265	3.399	1.498	2.929	3.002	2.913	2.614	2.717	1.588	2.398	2.979	3.749	3.435	1.24	2.28	2.845	2.593	2.409		2.80164	2.56664	0.266321	0.219006
1.41	2.511	1.424	2.255	3.915	4.228	3.339	1.487	2.907	2.941	2.897	2.558	2.718	1.584	2.406	2.986	3.742	3.421	1.241	2.272	2.844	2.594	2.409		2.76927	2.56518	0.263883	0.218428
1.42	2.473	1.408	2.245	3.892	4.194	3.284	1.475	2.885	2.883	2.882	2.505	2.718	1.579	2.413	2.993	3.736	3.409	1.241	2.264	2.843	2.595	2.408		2.73873	2.56355	0.261895	0.218088
1.43	2.438	1.393	2.237	3.87	4.161	3.234	1.464	2.864	2.828	2.869	2.453	2.719	1.574	2.421	3.002	3.729	3.399	1.241	2.257	2.842	2.595	2.406		2.71009	2.56227	0.260057	0.217812
1.44	2.406	1.378	2.231	3.849	4.132	3.187	1.454	2.843	2.775	2.856	2.404	2.719	1.568	2.428	3.011	3.722	3.39	1.24	2.25	2.84	2.594	2.405		2.68318	2.56064	0.258483	0.217661
1.45	2.377	1.363	2.226	3.831	4.107	3.145	1.443	2.821	2.727	2.844	2.359	2.719	1.563	2.435	3.019	3.715	3.384	1.238	2.244	2.838	2.594	2.403		2.65845	2.55927	0.257379	0.217616
1.46	2.351	1.349	2.223	3.815	4.084	3.108	1.432	2.8	2.683	2.833	2.316	2.719	1.558	2.442	3.027	3.707	3.381	1.235	2.238	2.837	2.594	2.4		2.63582	2.558	0.256508	0.217709
1.47	2.328	1.335	2.222	3.799	4.063	3.075	1.422	2.78	2.641	2.825	2.275	2.719	1.553	2.449	3.037	3.699	3.378	1.232	2.233	2.835	2.593	2.397		2.615	2.55682	0.255774	0.217826
1.48	2.308	1.322	2.223	3.785	4.046	3.047	1.413	2.76	2.602	2.817	2.238	2.719	1.547	2.454	3.046	3.691	3.378	1.228	2.229	2.832	2.591	2.395		2.59645	2.55545	0.255275	0.21811
1.49	2.292	1.309	2.225	3.773	4.032	3.023	1.403	2.739	2.569	2.809	2.203	2.719	1.542	2.459	3.055	3.683	3.381	1.224	2.226	2.83	2.591	2.392		2.57973	2.55473	0.255085	0.218471
1.5	2.277	1.296	2.229	3.762	4.02	3.003	1.393	2.719	2.538	2.805	2.17	2.718	1.537	2.464	3.064	3.675	3.385	1.219	2.223	2.828	2.59	2.388		2.56473	2.55373	0.255121	0.218929
1.51	2.267	1.283	2.234	3.752	4.01	2.987	1.385	2.7	2.511	2.802	2.14	2.718	1.532	2.467	3.074	3.667	3.391	1.215	2.22	2.825	2.589	2.384		2.55191	2.55291	0.255226	0.219436
1.52	2.261	1.271	2.241	3.744	4.002	2.975	1.377	2.68	2.488	2.8	2.112	2.717	1.527	2.47	3.083	3.658	3.399	1.21	2.218	2.822	2.589	2.381		2.541	2.55218	0.255477	0.219984
1.53	2.256	1.259	2.25	3.737	3.997	2.967	1.369	2.66	2.469	2.8	2.086	2.716	1.522	2.472	3.091	3.649	3.409	1.205	2.217	2.82	2.589	2.377		2.53182	2.55155	0.255972	0.220599
1.54	2.254	1.248	2.259	3.731	3.994	2.962	1.362	2.642	2.453	2.802	2.063	2.715	1.517	2.474	3.099	3.641	3.42	1.2	2.216	2.817	2.589	2.372		2.52455	2.55091	0.256549	0.221302
1.55	2.257	1.238	2.27	3.726	3.993	2.961	1.356	2.623	2.44	2.807	2.041	2.714	1.512	2.474	3.108	3.632	3.433	1.196	2.216	2.814	2.589	2.368		2.51927	2.55055	0.257215	0.221997
1.56	2.262	1.228	2.282	3.723	3.993	2.963	1.352	2.604	2.432	2.812	2.02	2.713	1.508	2.474	3.115	3.623	3.448	1.192	2.216	2.812	2.59	2.364		2.51555	2.55045	0.257959	0.222703
1.57	2.269	1.218	2.295	3.72	3.996	2.969	1.347	2.585	2.427	2.819	2.002	2.712	1.503	2.473	3.122	3.615	3.463	1.188	2.216	2.81	2.592	2.359		2.51336	2.55027	0.258932	0.223521
1.58	2.279	1.209	2.309	3.717	4	2.977	1.343	2.568	2.424	2.83	1.985	2.711	1.499	2.471	3.129	3.606	3.479	1.184	2.217	2.807	2.594	2.354		2.51282	2.55009	0.25993	0.224285
1.59	2.293	1.201	2.325	3.716	4.006	2.987	1.341	2.55	2.425	2.843	1.97	2.71	1.494	2.468	3.135	3.597	3.497	1.182	2.218	2.805	2.597	2.35		2.51427	2.55027	0.260985	0.225057
1.6	2.309	1.194	2.341	3.716	4.013	3.001	1.34	2.532	2.43	2.856	1.955	2.708	1.49	2.465	3.14	3.589	3.515	1.181	2.219	2.803	2.6	2.345		2.517	2.55045	0.26213	0.225769
1.61	2.327	1.187	2.359	3.716	4.023	3.017	1.339	2.516	2.437	2.871	1.943	2.706	1.486	2.461	3.145	3.581	3.534	1.179	2.221	2.801	2.604	2.34		2.52136	2.55073	0.263443	0.226585
1.62	2.347	1.181	2.377	3.717	4.033	3.033	1.34	2.501	2.447	2.89	1.931	2.704	1.482	2.456	3.149	3.572	3.552	1.179	2.223	2.799	2.609	2.335		2.527	2.55091	0.264744	0.227211
1.63	2.37	1.176	2.397	3.719	4.045	3.052	1.341	2.486	2.459	2.909	1.92	2.702	1.479	2.451	3.153	3.564	3.571	1.18	2.225	2.798	2.614	2.331		2.534	2.55164	0.26619	0.227841
1.64	2.395	1.172	2.417	3.721	4.058	3.073	1.343	2.472	2.474	2.929	1.911	2.7	1.475	2.445	3.155	3.556	3.591	1.181	2.228	2.797	2.62	2.327		2.54227	2.55227	0.26764	0.228519
1.65	2.422	1.169	2.438	3.724	4.074	3.094	1.346	2.459	2.491	2.952	1.902	2.698	1.472	2.439	3.157	3.549	3.609	1.183	2.231	2.796	2.626	2.322		2.55191	2.55291	0.26927	0.229087
1.66	2.45	1.166	2.46	3.727	4.09	3.115	1.35	2.448	2.511	2.976	1.895	2.696	1.469	2.433	3.159	3.541	3.627	1.185	2.233	2.795	2.632	2.318		2.56255	2.55345	0.270864	0.229636
1.67	2.481	1.164	2.483	3.731	4.108	3.137	1.355	2.438	2.533	3.001	1.888	2.694	1.467	2.425	3.16	3.534	3.646	1.189	2.236	2.795	2.64	2.313		2.57445	2.55445	0.272578	0.230135
1.68	2.513	1.163	2.507	3.735	4.127	3.16	1.36	2.429	2.556	3.025	1.883	2.691	1.464	2.418	3.16	3.527	3.664	1.192	2.24	2.796	2.647	2.31		2.58709	2.55536	0.274299	0.230647
1.69	2.545	1.163	2.531	3.739	4.148	3.182	1.366	2.422	2.58	3.052	1.878	2.689	1.463	2.411	3.16	3.52	3.681	1.195	2.243	2.796	2.655	2.306		2.60055	2.55627	0.276102	0.23107
1.7	2.58	1.163	2.555	3.743	4.169	3.202	1.373	2.417	2.607	3.078	1.875	2.687	1.461	2.403	3.159	3.514	3.698	1.199	2.246	2.796	2.663	2.302		2.61473	2.55709	0.277796	0.231521
1.71	2.615	1.164	2.581	3.748	4.192	3.224	1.381	2.412	2.634	3.104	1.872	2.684	1.459	2.395	3.158	3.508	3.714	1.203	2.25	2.798	2.672	2.298		2.62973	2.55809	0.279629	0.231952
1.72	2.651	1.166	2.607	3.753	4.216	3.245	1.388	2.41	2.662	3.13	1.87	2.681	1.459	2.388	3.156	3.502	3.73	1.206	2.254	2.799	2.681	2.295		2.64527	2.55918	0.28149	0.232317
1.73	2.688	1.168	2.632	3.759	4.241	3.263	1.397	2.41	2.691	3.157	1.87	2.679	1.458	2.38	3.154	3.497	3.745	1.21	2.258	2.801	2.689	2.292		2.66145	2.56027	0.283297	0.232697
1.74	2.725	1.171	2.659	3.764	4.265	3.281	1.406	2.411	2.72	3.182	1.871	2.677	1.458	2.371	3.151	3.492	3.758	1.214	2.261	2.802	2.698	2.289		2.67773	2.561	0.284948	0.232947
1.75	2.763	1.174	2.685	3.769	4.291	3.298	1.415	2.414	2.75	3.207	1.873	2.675	1.458	2.364	3.149	3.488	3.772	1.218	2.265	2.804	2.707	2.287		2.69445	2.56245	0.286684	0.233291
1.76	2.8	1.177	2.712	3.775	4.317	3.315	1.424	2.418	2.78	3.231	1.875	2.673	1.458	2.356	3.145	3.484	3.786	1.221	2.269	2.806	2.715	2.285		2.71127	2.56345	0.288468	0.233657
1.77	2.837	1.181	2.738	3.781	4.344	3.329	1.433	2.425	2.809	3.254	1.88	2.671	1.459	2.349	3.142	3.481	3.797	1.224	2.273	2.808	2.723	2.283		2.72827	2.56455	0.290107	0.2339
1.78	2.875	1.185	2.764	3.786	4.37	3.342	1.442	2.433	2.839	3.276	1.885	2.67	1.46	2.341	3.138	3.479	3.808	1.228	2.276	2.809	2.731	2.282		2.74518	2.56564	0.291659	0.234119
1.79	2.912	1.189	2.79	3.793	4.396	3.355	1.451	2.443	2.868	3.296	1.891	2.669	1.462	2.334	3.135	3.478	3.82	1.231	2.28	2.811	2.739	2.281		2.76218	2.56727	0.293222	0.234452
1.8	2.947	1.194	2.816	3.799	4.423	3.367	1.46	2.454	2.897	3.315	1.898	2.667	1.464	2.328	3.131	3.477	3.832	1.232	2.284	2.813	2.747	2.28		2.77909	2.56864	0.294703	0.234864
1.81	2.982	1.198	2.841	3.804	4.448	3.376	1.469	2.466	2.924	3.333	1.907	2.667	1.466	2.321	3.127	3.477	3.841	1.235	2.288	2.814	2.754	2.279		2.79527	2.56991	0.295984	0.23507
1.82	3.017	1.203	2.866	3.811	4.473	3.385	1.477	2.48	2.952	3.349	1.916	2.666	1.468	2.315	3.122	3.478	3.851	1.238	2.291	2.815	2.761	2.28		2.81173	2.57136	0.297295	0.235322
1.83	3.05	1.208	2.891	3.817	4.496	3.394	1.485	2.494	2.978	3.363	1.926	2.666	1.471	2.31	3.118	3.48	3.862	1.239	2.295	2.816	2.767	2.28		2.82745	2.57309	0.298418	0.235735
1.84	3.082	1.213	2.915	3.823	4.52	3.402	1.492	2.51	3.002	3.376	1.937	2.666	1.474	2.305	3.114	3.483	3.871	1.239	2.298	2.817	2.773	2.281		2.84291	2.57464	0.299556	0.23614
1.85	3.112	1.218	2.937	3.829	4.542	3.409	1.499	2.527	3.026	3.386	1.949	2.666	1.477	2.3	3.11	3.487	3.88	1.241	2.302	2.816	2.779	2.282		2.85764	2.57636	0.30049	0.236453
1.86	3.141	1.223	2.959	3.836	4.562	3.415	1.506	2.544	3.049	3.395	1.962	2.667	1.479	2.296	3.106	3.492	3.889	1.244	2.305	2.816	2.784	2.283		2.872	2.57827	0.301298	0.236803
1.87	3.168	1.227	2.981	3.842	4.581	3.422	1.511	2.562	3.07	3.402	1.976	2.668	1.483	2.292	3.102	3.497	3.899	1.244	2.308	2.815	2.79	2.285		2.88564	2.58027	0.302097	0.237266
1.88	3.193	1.232	3.001	3.848	4.6	3.428	1.516	2.581	3.088	3.407	1.99	2.669	1.486	2.289	3.098	3.504	3.908	1.245	2.312	2.814	2.794	2.287		2.89855	2.58236	0.302767	0.237707
1.89	3.216	1.236	3.02	3.855	4.616	3.433	1.521	2.6	3.106	3.41	2.005	2.671	1.489	2.286	3.093	3.512	3.916	1.248	2.315	2.811	2.799	2.288		2.91073	2.58436	0.303283	0.238032
1.9	3.237	1.241	3.038	3.862	4.63	3.438	1.524	2.619	3.123	3.411	2.02	2.673	1.492	2.284	3.09	3.521	3.925	1.25	2.317	2.808	2.803	2.291		2.92209	2.58673	0.303688	0.238507
1.91	3.256	1.245	3.055	3.868	4.643	3.445	1.526	2.639	3.137	3.41	2.036	2.675	1.495	2.283	3.086	3.53	3.934	1.251	2.32	2.806	2.808	2.293		2.93273	2.58918	0.304046	0.239026
1.92	3.273	1.249	3.07	3.874	4.656	3.45	1.528	2.659	3.149	3.408	2.052	2.678	1.498	2.282	3.082	3.54	3.942	1.254	2.323	2.802	2.812	2.295		2.94255	2.59164	0.304336	0.239411
1.93	3.287	1.253	3.084	3.881	4.665	3.455	1.53	2.678	3.16	3.404	2.068	2.681	1.5	2.281	3.078	3.551	3.95	1.259	2.326	2.797	2.816	2.298		2.95136	2.59427	0.304405	0.239761
1.94	3.299	1.257	3.097	3.888	4.673	3.461	1.53	2.698	3.169	3.397	2.084	2.684	1.503	2.281	3.075	3.562	3.958	1.263	2.328	2.793	2.82	2.3		2.95936	2.597	0.304452	0.240162
1.95	3.308	1.26	3.108	3.894	4.68	3.468	1.529	2.717	3.176	3.39	2.101	2.687	1.505	2.282	3.072	3.574	3.966	1.267	2.331	2.789	2.824	2.303		2.96645	2.6	0.304476	0.240615
1.96	3.315	1.263	3.117	3.899	4.686	3.474	1.529	2.735	3.18	3.38	2.117	2.692	1.508	2.282	3.068	3.587	3.973	1.273	2.333	2.783	2.828	2.305		2.97227	2.60291	0.304327	0.240926
1.97	3.32	1.266	3.125	3.906	4.689	3.48	1.527	2.753	3.184	3.369	2.133	2.696	1.509	2.283	3.065	3.599	3.98	1.28	2.335	2.777	2.832	2.307		2.97745	2.60573	0.304147	0.241244
1.98	3.322	1.269	3.132	3.912	4.69	3.487	1.524	2.771	3.186	3.356	2.149	2.701	1.511	2.284	3.062	3.612	3.986	1.287	2.337	2.772	2.837	2.309		2.98164	2.60891	0.303844	0.241534
1.99	3.321	1.271	3.136	3.918	4.691	3.494	1.522	2.787	3.185	3.342	2.165	2.705	1.513	2.286	3.059	3.626	3.993	1.294	2.339	2.766	2.841	2.31		2.98473	2.612	0.303509	0.241904
2	3.318	1.272	3.139	3.924	4.69	3.5	1.519	2.803	3.183	3.326	2.18	2.71	1.514	2.287	3.056	3.639	3.997	1.303	2.341	2.76	2.846	2.311		2.98673	2.61491	0.303146	0.242056
2.01	3.312	1.274	3.14	3.93	4.687	3.507	1.516	2.817	3.179	3.308	2.194	2.716	1.515	2.289	3.054	3.652	4.001	1.313	2.342	2.753	2.85	2.313		2.98764	2.618	0.302633	0.242162
2.02	3.303	1.274	3.139	3.937	4.682	3.514	1.512	2.831	3.174	3.29	2.208	2.721	1.516	2.291	3.052	3.665	4.005	1.322	2.344	2.748	2.855	2.314		2.98764	2.62118	0.302176	0.242344
2.03	3.292	1.274	3.136	3.942	4.676	3.521	1.508	2.843	3.166	3.271	2.222	2.726	1.517	2.293	3.05	3.678	4.008	1.331	2.345	2.742	2.859	2.314		2.98645	2.62391	0.301596	0.242491
2.04	3.279	1.274	3.132	3.949	4.669	3.527	1.505	2.854	3.157	3.25	2.234	2.733	1.518	2.294	3.048	3.691	4.009	1.341	2.347	2.736	2.864	2.315		2.98455	2.62691	0.300996	0.242503
2.05	3.263	1.273	3.126	3.956	4.66	3.532	1.502	2.863	3.147	3.227	2.245	2.738	1.518	2.296	3.047	3.703	4.009	1.352	2.347	2.73	2.868	2.315		2.98127	2.62936	0.300336	0.242447
2.06	3.244	1.272	3.118	3.962	4.65	3.538	1.498	2.871	3.134	3.204	2.257	2.744	1.519	2.298	3.046	3.714	4.01	1.361	2.348	2.726	2.872	2.315		2.97709	2.63209	0.299626	0.242466
2.07	3.224	1.27	3.108	3.968	4.638	3.543	1.495	2.878	3.12	3.181	2.266	2.749	1.519	2.299	3.045	3.725	4.009	1.371	2.349	2.72	2.875	2.314		2.97191	2.63409	0.298889	0.242389
2.08	3.201	1.267	3.096	3.974	4.625	3.546	1.493	2.883	3.105	3.156	2.275	2.756	1.519	2.3	3.044	3.735	4.006	1.382	2.35	2.715	2.879	2.314		2.96555	2.63636	0.298069	0.242139
2.09	3.176	1.264	3.082	3.982	4.611	3.549	1.49	2.886	3.088	3.13	2.283	2.761	1.519	2.3	3.044	3.745	4.002	1.391	2.35	2.711	2.882	2.313		2.95827	2.638	0.297338	0.241976
2.1	3.149	1.26	3.067	3.988	4.596	3.551	1.488	2.888	3.07	3.105	2.29	2.766	1.519	2.301	3.045	3.753	3.999	1.4	2.35	2.708	2.883	2.312		2.95018	2.63964	0.296536	0.241775
2.11	3.12	1.255	3.051	3.993	4.58	3.552	1.486	2.888	3.05	3.08	2.295	2.771	1.519	2.301	3.045	3.762	3.994	1.408	2.35	2.704	2.885	2.311		2.94091	2.64091	0.295749	0.241571
2.12	3.09	1.25	3.032	4	4.562	3.551	1.485	2.887	3.029	3.053	2.299	2.777	1.519	2.3	3.046	3.769	3.987	1.417	2.35	2.7	2.886	2.31		2.93073	2.64191	0.294886	0.241166
2.13	3.057	1.244	3.013	4.007	4.544	3.549	1.484	2.884	3.006	3.026	2.302	2.781	1.52	2.3	3.047	3.775	3.981	1.424	2.349	2.698	2.886	2.309		2.91964	2.64273	0.294108	0.240808
2.14	3.023	1.238	2.992	4.013	4.525	3.546	1.482	2.88	2.983	3.001	2.304	2.784	1.52	2.299	3.049	3.781	3.974	1.43	2.348	2.696	2.884	2.307		2.90791	2.64291	0.29334	0.24051
2.15	2.988	1.232	2.969	4.018	4.506	3.541	1.482	2.875	2.958	2.975	2.305	2.788	1.52	2.298	3.05	3.786	3.967	1.436	2.348	2.694	2.883	2.305		2.89536	2.64318	0.292464	0.240162
2.16	2.952	1.224	2.945	4.026	4.486	3.534	1.482	2.868	2.932	2.949	2.304	2.792	1.52	2.296	3.053	3.789	3.958	1.441	2.346	2.692	2.88	2.304		2.882	2.64282	0.291793	0.239714
2.17	2.914	1.217	2.921	4.032	4.465	3.526	1.481	2.86	2.906	2.923	2.302	2.794	1.521	2.294	3.056	3.792	3.949	1.445	2.344	2.692	2.876	2.303		2.86791	2.64236	0.291043	0.239256
2.18	2.876	1.209	2.895	4.037	4.445	3.518	1.48	2.852	2.879	2.9	2.299	2.795	1.521	2.291	3.059	3.794	3.941	1.449	2.342	2.691	2.871	2.301		2.85364	2.64136	0.290431	0.238861
2.19	2.837	1.201	2.869	4.043	4.424	3.507	1.48	2.842	2.851	2.875	2.295	2.797	1.522	2.288	3.062	3.796	3.932	1.452	2.34	2.69	2.865	2.3		2.83855	2.64036	0.289769	0.238408
2.2	2.797	1.193	2.842	4.049	4.404	3.494	1.48	2.831	2.822	2.851	2.289	2.798	1.523	2.285	3.066	3.797	3.923	1.454	2.337	2.69	2.859	2.298		2.82291	2.63909	0.289207	0.237998
2.21	2.756	1.184	2.815	4.054	4.383	3.481	1.48	2.819	2.794	2.829	2.282	2.797	1.525	2.281	3.071	3.797	3.914	1.456	2.334	2.691	2.851	2.297		2.807	2.63764	0.288684	0.237495
2.22	2.715	1.175	2.786	4.058	4.363	3.466	1.478	2.807	2.765	2.807	2.273	2.796	1.526	2.277	3.075	3.796	3.906	1.458	2.331	2.691	2.842	2.296		2.79027	2.63582	0.2883	0.237019
2.23	2.675	1.167	2.758	4.063	4.344	3.45	1.478	2.794	2.736	2.785	2.263	2.795	1.528	2.273	3.08	3.795	3.897	1.459	2.327	2.691	2.833	2.294		2.77391	2.63382	0.287917	0.236543
2.24	2.634	1.158	2.729	4.069	4.325	3.432	1.476	2.78	2.707	2.764	2.253	2.793	1.53	2.269	3.086	3.794	3.889	1.46	2.323	2.692	2.823	2.293		2.757	2.632	0.287724	0.236116
2.25	2.593	1.149	2.701	4.071	4.306	3.413	1.474	2.766	2.678	2.745	2.241	2.79	1.532	2.264	3.092	3.792	3.881	1.461	2.319	2.694	2.811	2.293		2.73973	2.62991	0.287427	0.235634
2.26	2.553	1.141	2.672	4.073	4.289	3.394	1.471	2.752	2.65	2.726	2.227	2.787	1.535	2.26	3.098	3.789	3.874	1.463	2.315	2.695	2.8	2.292		2.72255	2.628	0.287292	0.235079
2.27	2.514	1.133	2.643	4.077	4.273	3.373	1.469	2.737	2.621	2.707	2.213	2.783	1.537	2.255	3.105	3.787	3.866	1.464	2.31	2.696	2.788	2.291		2.70545	2.62564	0.287253	0.234649
2.28	2.474	1.125	2.615	4.079	4.257	3.352	1.465	2.722	2.594	2.689	2.198	2.779	1.54	2.25	3.112	3.784	3.859	1.465	2.305	2.697	2.776	2.29		2.68818	2.62336	0.287267	0.23419
2.29	2.435	1.117	2.587	4.079	4.242	3.331	1.46	2.707	2.567	2.673	2.182	2.773	1.543	2.245	3.12	3.781	3.853	1.467	2.3	2.699	2.764	2.29		2.67091	2.62136	0.287331	0.233741
2.3	2.398	1.11	2.559	4.079	4.228	3.31	1.455	2.691	2.541	2.656	2.165	2.769	1.546	2.241	3.127	3.778	3.848	1.47	2.295	2.7	2.751	2.29		2.65382	2.61955	0.287431	0.233275
2.31	2.362	1.102	2.531	4.08	4.216	3.288	1.45	2.675	2.515	2.64	2.147	2.763	1.549	2.236	3.134	3.774	3.843	1.473	2.289	2.701	2.74	2.29		2.63691	2.61745	0.287746	0.2328
2.32	2.326	1.096	2.505	4.079	4.204	3.266	1.444	2.66	2.491	2.624	2.129	2.758	1.553	2.231	3.143	3.771	3.838	1.477	2.284	2.703	2.728	2.29		2.62036	2.616	0.287933	0.232327
2.33	2.292	1.089	2.478	4.076	4.193	3.244	1.437	2.644	2.468	2.609	2.11	2.752	1.556	2.227	3.151	3.768	3.835	1.482	2.279	2.705	2.716	2.29		2.60364	2.61464	0.288189	0.231917
2.34	2.26	1.084	2.452	4.073	4.183	3.223	1.429	2.628	2.446	2.595	2.091	2.746	1.56	2.223	3.157	3.765	3.832	1.488	2.274	2.706	2.706	2.291		2.58764	2.61345	0.288455	0.231382
2.35	2.229	1.078	2.428	4.07	4.174	3.201	1.422	2.612	2.424	2.58	2.071	2.74	1.563	2.219	3.165	3.762	3.829	1.494	2.269	2.707	2.696	2.291		2.57173	2.61227	0.288783	0.230953
2.36	2.199	1.073	2.403	4.066	4.166	3.18	1.413	2.596	2.404	2.566	2.052	2.734	1.567	2.216	3.174	3.76	3.827	1.502	2.264	2.709	2.687	2.292		2.55618	2.612	0.289152	0.2305
2.37	2.171	1.068	2.38	4.059	4.159	3.16	1.405	2.58	2.386	2.553	2.031	2.729	1.571	2.212	3.182	3.758	3.826	1.511	2.26	2.711	2.678	2.294		2.54109	2.612	0.289423	0.230035
2.38	2.146	1.063	2.357	4.053	4.153	3.141	1.396	2.564	2.367	2.54	2.011	2.724	1.574	2.209	3.189	3.756	3.825	1.521	2.256	2.712	2.671	2.295		2.52645	2.612	0.289819	0.229553
2.39	2.121	1.059	2.336	4.047	4.147	3.122	1.387	2.548	2.35	2.526	1.992	2.719	1.578	2.207	3.197	3.754	3.825	1.533	2.252	2.714	2.666	2.297		2.51227	2.61291	0.290147	0.229005
2.4	2.098	1.055	2.315	4.039	4.142	3.105	1.377	2.532	2.335	2.514	1.972	2.715	1.582	2.205	3.206	3.752	3.825	1.546	2.248	2.717	2.66	2.299		2.49855	2.61409	0.2905	0.228455
2.41	2.078	1.051	2.295	4.029	4.138	3.088	1.368	2.515	2.321	2.502	1.952	2.711	1.585	2.203	3.213	3.751	3.826	1.56	2.245	2.72	2.656	2.301		2.48518	2.61555	0.290735	0.227949
2.42	2.059	1.047	2.276	4.02	4.135	3.072	1.358	2.499	2.307	2.49	1.932	2.708	1.588	2.201	3.219	3.749	3.828	1.575	2.243	2.722	2.653	2.303		2.47227	2.61718	0.291116	0.227378
2.43	2.041	1.044	2.258	4.011	4.132	3.058	1.349	2.483	2.295	2.479	1.913	2.705	1.591	2.2	3.227	3.748	3.83	1.592	2.241	2.725	2.652	2.306		2.46027	2.61973	0.291421	0.226805
2.44	2.026	1.04	2.242	3.999	4.129	3.045	1.339	2.467	2.285	2.469	1.895	2.703	1.593	2.198	3.235	3.747	3.832	1.61	2.239	2.728	2.65	2.31		2.44873	2.62227	0.291607	0.226251
2.45	2.012	1.037	2.226	3.986	4.127	3.032	1.33	2.451	2.275	2.459	1.876	2.702	1.595	2.197	3.24	3.747	3.836	1.631	2.238	2.732	2.651	2.313		2.43736	2.62564	0.291731	0.225649
2.46	2	1.034	2.211	3.975	4.126	3.022	1.322	2.435	2.265	2.448	1.858	2.701	1.597	2.197	3.246	3.746	3.839	1.651	2.237	2.735	2.652	2.316		2.42691	2.62882	0.291982	0.225009
2.47	1.99	1.03	2.198	3.963	4.126	3.012	1.313	2.42	2.258	2.44	1.841	2.701	1.6	2.197	3.253	3.745	3.843	1.674	2.237	2.739	2.655	2.32		2.41736	2.63309	0.292253	0.224277
2.48	1.981	1.027	2.186	3.948	4.125	3.004	1.304	2.404	2.252	2.432	1.824	2.702	1.601	2.196	3.259	3.745	3.848	1.698	2.237	2.744	2.658	2.325		2.40791	2.63755	0.292302	0.223689
2.49	1.974	1.023	2.175	3.934	4.126	2.996	1.296	2.389	2.246	2.424	1.808	2.703	1.602	2.196	3.264	3.744	3.853	1.724	2.238	2.748	2.662	2.329		2.39918	2.64209	0.292472	0.222947
2.5	1.968	1.02	2.165	3.921	4.127	2.991	1.289	2.375	2.24	2.417	1.792	2.706	1.603	2.196	3.269	3.744	3.858	1.75	2.238	2.753	2.667	2.333		2.39136	2.647	0.292655	0.222297
2.51	1.964	1.016	2.156	3.907	4.128	2.986	1.281	2.36	2.237	2.412	1.778	2.708	1.604	2.197	3.275	3.743	3.863	1.778	2.239	2.758	2.672	2.338		2.38409	2.65227	0.292794	0.221525
2.52	1.961	1.012	2.148	3.891	4.13	2.982	1.273	2.347	2.234	2.408	1.763	2.711	1.604	2.197	3.28	3.743	3.869	1.808	2.241	2.763	2.678	2.343		2.37718	2.65791	0.292918	0.220823
2.53	1.959	1.008	2.142	3.876	4.132	2.979	1.267	2.333	2.231	2.404	1.749	2.715	1.603	2.197	3.283	3.743	3.875	1.837	2.243	2.768	2.684	2.348		2.37091	2.66327	0.293003	0.220177
2.54	1.958	1.003	2.136	3.862	4.135	2.977	1.261	2.321	2.23	2.402	1.736	2.719	1.603	2.198	3.288	3.742	3.881	1.866	2.244	2.772	2.691	2.353		2.36555	2.66882	0.29322	0.219514
2.55	1.959	0.999	2.132	3.848	4.138	2.976	1.254	2.309	2.23	2.401	1.724	2.723	1.602	2.198	3.293	3.742	3.887	1.897	2.246	2.777	2.698	2.358		2.36091	2.67464	0.293395	0.218908
2.56	1.96	0.994	2.128	3.832	4.141	2.976	1.248	2.299	2.23	2.401	1.711	2.727	1.601	2.199	3.296	3.742	3.893	1.929	2.248	2.782	2.704	2.363		2.35636	2.68036	0.293535	0.218228
2.57	1.962	0.989	2.126	3.817	4.146	2.976	1.244	2.288	2.23	2.402	1.7	2.732	1.599	2.199	3.299	3.741	3.899	1.96	2.25	2.787	2.711	2.368		2.35273	2.68591	0.29371	0.217635
2.58	1.965	0.984	2.124	3.804	4.149	2.977	1.239	2.28	2.232	2.404	1.69	2.737	1.598	2.2	3.302	3.741	3.905	1.989	2.252	2.791	2.718	2.372		2.34982	2.69136	0.293886	0.217119
2.59	1.969	0.979	2.123	3.79	4.153	2.979	1.233	2.272	2.235	2.408	1.679	2.742	1.596	2.2	3.305	3.741	3.91	2.02	2.254	2.795	2.724	2.377		2.34727	2.69673	0.294138	0.216575
2.6	1.974	0.973	2.123	3.776	4.158	2.98	1.228	2.264	2.237	2.414	1.669	2.747	1.593	2.201	3.307	3.74	3.915	2.051	2.257	2.799	2.73	2.382		2.34509	2.702	0.294416	0.216
2.61	1.98	0.968	2.124	3.762	4.162	2.983	1.225	2.258	2.24	2.42	1.661	2.752	1.591	2.202	3.308	3.74	3.92	2.08	2.258	2.802	2.736	2.386		2.34391	2.70682	0.294512	0.215529
2.62	1.986	0.962	2.125	3.751	4.166	2.986	1.221	2.253	2.244	2.427	1.653	2.757	1.588	2.202	3.31	3.74	3.924	2.108	2.26	2.805	2.741	2.39		2.34309	2.71136	0.294824	0.215135
2.63	1.992	0.957	2.127	3.738	4.17	2.988	1.216	2.25	2.249	2.437	1.645	2.762	1.585	2.203	3.311	3.74	3.928	2.136	2.262	2.808	2.746	2.394		2.34264	2.71591	0.295027	0.214721
2.64	1.999	0.951	2.13	3.725	4.174	2.99	1.211	2.246	2.253	2.447	1.637	2.766	1.582	2.204	3.311	3.741	3.932	2.164	2.264	2.81	2.75	2.398		2.34209	2.72018	0.295276	0.214345
2.65	2.007	0.946	2.133	3.715	4.178	2.993	1.208	2.245	2.257	2.458	1.63	2.77	1.579	2.205	3.31	3.741	3.935	2.189	2.266	2.811	2.753	2.401		2.34273	2.72364	0.295535	0.213955
2.66	2.015	0.94	2.136	3.705	4.181	2.996	1.203	2.244	2.263	2.47	1.625	2.774	1.576	2.206	3.31	3.741	3.937	2.212	2.268	2.812	2.756	2.404		2.34345	2.72691	0.295819	0.213604
2.67	2.024	0.935	2.139	3.695	4.184	2.997	1.198	2.244	2.268	2.484	1.619	2.777	1.573	2.207	3.309	3.742	3.939	2.236	2.27	2.813	2.758	2.407		2.34427	2.73009	0.296053	0.213267
2.68	2.032	0.93	2.143	3.685	4.187	2.999	1.194	2.244	2.273	2.498	1.613	2.781	1.569	2.208	3.307	3.743	3.94	2.258	2.271	2.813	2.76	2.41		2.34527	2.73273	0.296291	0.212983
2.69	2.041	0.925	2.147	3.678	4.189	3	1.19	2.246	2.278	2.512	1.609	2.784	1.566	2.21	3.304	3.745	3.941	2.276	2.273	2.812	2.761	2.412		2.34682	2.73491	0.296527	0.21273
2.7	2.05	0.92	2.151	3.672	4.19	3.001	1.184	2.248	2.284	2.528	1.606	2.786	1.563	2.212	3.302	3.746	3.942	2.294	2.275	2.811	2.762	2.413		2.34855	2.73691	0.296818	0.212483
2.71	2.059	0.916	2.155	3.665	4.19	3.001	1.179	2.251	2.29	2.544	1.602	2.788	1.559	2.214	3.299	3.748	3.941	2.311	2.278	2.811	2.761	2.415		2.35018	2.73864	0.296946	0.212202
2.72	2.068	0.912	2.159	3.659	4.191	3	1.174	2.254	2.295	2.561	1.599	2.79	1.556	2.217	3.294	3.75	3.941	2.326	2.28	2.809	2.761	2.416		2.352	2.74	0.29715	0.211928
2.73	2.077	0.909	2.163	3.656	4.192	3	1.169	2.257	2.301	2.577	1.598	2.792	1.553	2.22	3.29	3.753	3.939	2.338	2.282	2.807	2.76	2.417		2.35445	2.741	0.297409	0.21168
2.74	2.086	0.906	2.166	3.653	4.19	2.998	1.163	2.261	2.307	2.594	1.597	2.794	1.55	2.222	3.286	3.755	3.937	2.35	2.285	2.805	2.758	2.418		2.35645	2.74182	0.297517	0.211398
2.75	2.095	0.903	2.17	3.65	4.189	2.995	1.157	2.265	2.313	2.611	1.596	2.795	1.547	2.226	3.28	3.759	3.935	2.361	2.288	2.803	2.756	2.418		2.35855	2.74255	0.297671	0.211149
2.76	2.103	0.901	2.174	3.649	4.188	2.993	1.152	2.268	2.318	2.627	1.596	2.796	1.545	2.23	3.273	3.763	3.932	2.369	2.291	2.8	2.753	2.419		2.36082	2.74282	0.297834	0.210815
2.77	2.111	0.899	2.177	3.649	4.186	2.992	1.147	2.272	2.324	2.644	1.598	2.797	1.542	2.234	3.267	3.767	3.928	2.375	2.294	2.797	2.751	2.418		2.36355	2.74273	0.297975	0.210571
2.78	2.119	0.898	2.179	3.651	4.183	2.988	1.14	2.275	2.33	2.66	1.599	2.797	1.54	2.238	3.26	3.771	3.925	2.381	2.299	2.795	2.748	2.418		2.36564	2.74291	0.298145	0.210257
2.79	2.126	0.898	2.182	3.651	4.18	2.984	1.134	2.277	2.335	2.676	1.601	2.798	1.538	2.242	3.252	3.776	3.92	2.386	2.303	2.792	2.745	2.418		2.36764	2.74273	0.298149	0.209905
2.8	2.132	0.898	2.185	3.653	4.178	2.982	1.129	2.279	2.34	2.691	1.604	2.798	1.535	2.248	3.243	3.782	3.915	2.388	2.307	2.789	2.741	2.418		2.37009	2.74218	0.298271	0.209638
2.81	2.138	0.898	2.187	3.657	4.175	2.979	1.123	2.28	2.346	2.705	1.609	2.799	1.534	2.253	3.235	3.788	3.91	2.39	2.311	2.785	2.738	2.417		2.37245	2.74182	0.298395	0.209332
2.82	2.144	0.9	2.188	3.661	4.171	2.975	1.117	2.28	2.352	2.719	1.613	2.799	1.532	2.258	3.227	3.794	3.905	2.39	2.317	2.783	2.734	2.417		2.37455	2.74145	0.298397	0.209067
2.83	2.149	0.901	2.19	3.664	4.168	2.972	1.111	2.28	2.357	2.732	1.617	2.799	1.53	2.264	3.217	3.801	3.898	2.389	2.322	2.78	2.731	2.417		2.37645	2.74073	0.298478	0.208726
2.84	2.153	0.904	2.191	3.668	4.166	2.971	1.106	2.278	2.361	2.744	1.623	2.799	1.529	2.271	3.207	3.808	3.892	2.387	2.327	2.777	2.727	2.416		2.37864	2.74	0.29853	0.208402
2.85	2.157	0.906	2.192	3.674	4.163	2.969	1.101	2.276	2.367	2.755	1.63	2.8	1.528	2.277	3.198	3.816	3.887	2.383	2.334	2.774	2.724	2.416		2.38091	2.73973	0.298605	0.208212
2.86	2.16	0.909	2.193	3.678	4.159	2.966	1.094	2.273	2.372	2.766	1.636	2.8	1.527	2.283	3.188	3.823	3.88	2.379	2.34	2.771	2.72	2.416		2.38236	2.73882	0.298603	0.207882
2.87	2.162	0.913	2.194	3.682	4.157	2.965	1.089	2.268	2.376	2.776	1.643	2.8	1.526	2.29	3.177	3.832	3.873	2.373	2.347	2.768	2.717	2.416		2.38409	2.73809	0.298609	0.207636
2.88	2.164	0.917	2.194	3.686	4.156	2.966	1.085	2.263	2.38	2.785	1.651	2.8	1.525	2.297	3.167	3.84	3.867	2.365	2.353	2.765	2.713	2.416		2.38609	2.73709	0.298642	0.207478
2.89	2.165	0.922	2.194	3.692	4.153	2.966	1.08	2.257	2.385	2.793	1.659	2.799	1.524	2.304	3.157	3.848	3.861	2.357	2.361	2.763	2.709	2.417		2.38782	2.73636	0.298629	0.207286
2.9	2.166	0.927	2.194	3.696	4.151	2.965	1.075	2.25	2.388	2.801	1.666	2.799	1.523	2.311	3.147	3.856	3.854	2.347	2.368	2.76	2.706	2.417		2.389	2.73527	0.298607	0.207127
2.91	2.166	0.932	2.193	3.698	4.151	2.967	1.071	2.242	2.391	2.808	1.673	2.798	1.523	2.318	3.136	3.865	3.847	2.336	2.376	2.758	2.702	2.419		2.39018	2.73436	0.298635	0.206939
2.92	2.166	0.937	2.193	3.701	4.151	2.97	1.068	2.233	2.395	2.814	1.682	2.798	1.523	2.325	3.126	3.873	3.841	2.324	2.383	2.755	2.699	2.419		2.39182	2.73327	0.29863	0.206849
2.93	2.166	0.942	2.192	3.705	4.15	2.971	1.063	2.224	2.398	2.82	1.689	2.796	1.523	2.332	3.116	3.881	3.834	2.311	2.391	2.752	2.695	2.421		2.39273	2.732	0.298713	0.206702
2.94	2.166	0.948	2.191	3.707	4.15	2.972	1.059	2.214	2.4	2.826	1.696	2.795	1.523	2.339	3.106	3.888	3.827	2.296	2.399	2.75	2.692	2.422		2.39355	2.73064	0.298697	0.206581
2.95	2.165	0.954	2.19	3.707	4.151	2.976	1.056	2.203	2.402	2.831	1.703	2.793	1.523	2.346	3.096	3.896	3.82	2.28	2.406	2.748	2.689	2.424		2.39436	2.72918	0.298673	0.206552
2.96	2.165	0.96	2.189	3.709	4.152	2.98	1.054	2.192	2.404	2.836	1.711	2.792	1.523	2.352	3.087	3.902	3.814	2.263	2.414	2.745	2.686	2.426		2.39564	2.72764	0.298669	0.206533
2.97	2.164	0.965	2.188	3.71	4.152	2.981	1.051	2.18	2.406	2.84	1.717	2.789	1.524	2.358	3.079	3.909	3.808	2.245	2.422	2.743	2.682	2.428		2.39582	2.72609	0.298651	0.20657
2.98	2.163	0.971	2.187	3.709	4.153	2.984	1.048	2.169	2.407	2.845	1.723	2.786	1.525	2.364	3.069	3.915	3.801	2.226	2.429	2.741	2.679	2.431		2.39627	2.72418	0.298613	0.206523
2.99	2.163	0.976	2.186	3.708	4.155	2.989	1.046	2.157	2.407	2.849	1.729	2.784	1.526	2.371	3.06	3.92	3.794	2.204	2.436	2.738	2.676	2.433		2.39682	2.722	0.298659	0.206532
3	2.162	0.981	2.185	3.708	4.158	2.993	1.044	2.142	2.408	2.853	1.734	2.77	1.528	2.376	3.053	3.92	3.789	2.182	2.443	2.736	2.673	2.436		2.39709	2.71873	0.298839	0.206367
